# Supplementary material for: NeoTCR: An Immunoinformatic Database of Experimentally-supported Functional Neoantigen-specific TCR Sequences
Source: Genomics Proteomics Bioinformatics. 2024 Feb 3;23(2):qzae010. doi: 10.1093/gpbjnl/qzae010 (PMC13223748; doi:10.1093/gpbjnl/qzae010)
Supplement: qzae010_Supplementary_Data [file qzae010_supplementary_data.zip]

Archive with 4 entries (4 files):
- Table S2-done.xlsx
- Table S3-done.xlsx
- Table S4-done.xlsx
- Table S1-done.xlsx
