# Supplementary material for: NeoTCR: An Immunoinformatic Database of Experimentally-supported Functional Neoantigen-specific TCR Sequences
Source: Genomics Proteomics Bioinformatics. 2024 Feb 3;23(2):qzae010. doi: 10.1093/gpbjnl/qzae010 (PMC13223748; doi:10.1093/gpbjnl/qzae010)
Supplement: qzae010_Supplementary_Data [file qzae010_supplementary_data.zip › Table S2-done.xlsx]

## Sheet: Table S2
Table S2 The results of CDR3 alignment from NeoTCR
Tumor	Gene	Amino acid exchange	Neoepitope	TRAV	TRAJ	TRA_CDR3	TRBV	TRBJ	TRB_CDR3	Cell type	HLA allele	Source	PubMed ID
Melanoma	SYTL4	S363F	GRIAFFLKY	TRAV38-2/DV8*01	TRAJ42*01	CAYRSARGSQGNLIF	TRBV7-8*01	TRBJ2-5*01	CASSLGNYYQETQYF	n.a.	HLA-B*27:05	TIL	PMID: 34518289
Note: ID, identity document; TILs, tumor-infiltrating lymphocytes.
