# Supplementary material for: NeoTCR: An Immunoinformatic Database of Experimentally-supported Functional Neoantigen-specific TCR Sequences
Source: Genomics Proteomics Bioinformatics. 2024 Feb 3;23(2):qzae010. doi: 10.1093/gpbjnl/qzae010 (PMC13223748; doi:10.1093/gpbjnl/qzae010)
Supplement: qzae010_Supplementary_Data [file qzae010_supplementary_data.zip › Table S3-done.xlsx]

## Sheet: Table S3
Table S3 The results of CDR3 alignment from VDJdb
Note: MHC, major histocompatibility complex; CMV, cytomegalovirus; EBV, Epstein–Barr virus; YFV, yellow fever virus; SARS-CoV-2, severe acute respiratory syndrome coronavirus 2; HTLV-1, human T-lymphotropic virus type 1.
Gene	CDR3	V	J	MHC	Epitope	Epitope gene	Epitope species	Reference
TRA	CAVMDSSYKLIF	TRAV1-2*01	TRAJ12*01	HLA-A*02:01	NLVPMVATV	pp65	CMV	https://doi.org/10.1101/2020.05.04.20085
TRA	CAVMDSSYKLIF	TRAV1-2*01	TRAJ12*01	HLA-A*02:01	NLVPMVATV	pp65	CMV	https://doi.org/10.1101/2020.05.04.20085
TRA	CAVGDDKIIF	TRAV12-2*01	TRAJ30*01	HLA-A*02:01	LLWNGPMAV	NS4B	YFV	PMID:28103239
TRA	CAVGDDKIIF	TRAV12-2*01	TRAJ30*01	HLA-A*02:01	LLWNGPMAV	NS4B	YFV	PMID:28103239
TRA	CAVGDDKIIF	TRAV12-2*01	TRAJ30*01	HLA-A*02:01	LLWNGPMAV	NS4B	YFV	PMID:28103239
TRA	CAVGDDKIIF	TRAV12-2*01	TRAJ30*01	HLA-A*02:01	LLWNGPMAV	NS4B	YFV	PMID:28103239
TRA	CAVGDDKIIF	TRAV12-2*01	TRAJ30*01	HLA-A*02:01	LLWNGPMAV	NS4B	YFV	PMID:28103239
TRA	CAVGDDKIIF	TRAV12-2*01	TRAJ30*01	HLA-A*02:01	LLWNGPMAV	NS4B	YFV	PMID:28103239
TRA	CAVGDDKIIF	TRAV12-2*01	TRAJ30*01	HLA-A*02:01	LLWNGPMAV	NS4B	YFV	PMID:28103239
TRA	CAVGDDKIIF	TRAV12-2*01	TRAJ30*01	HLA-A*02:01	LLWNGPMAV	NS4B	YFV	PMID:28103239
TRA	CAVGDDKIIF	TRAV12-2*01	TRAJ30*01	HLA-A*02:01	LLWNGPMAV	NS4B	YFV	PMID:28103239
TRA	CAVDSGGGADGLTF	TRAV12-2*01	TRAJ45*01	HLA-A*02:01	ELAGIGILTV	MLANA	Homo Sapiens	https://www.10xgenomics.com/resources/ap
TRA	CAVDSGGGADGLTF	TRAV12-2*01	TRAJ45*01	HLA-A*02:01	ELAGIGILTV	MLANA	Homo Sapiens	https://www.10xgenomics.com/resources/ap
TRA	CAVDNYGQNFVF	TRAV22*01	TRAJ26*01	HLA-A*03:01	KLGGALQAK	IE1	CMV	https://www.10xgenomics.com/resources/ap
TRA	CAVDNYGQNFVF	TRAV22*01	TRAJ26*01	HLA-A*11:01	AVFDRKSDAK	EBNA4	EBV	https://www.10xgenomics.com/resources/ap
TRA	CAVDNYGQNFVF	TRAV12-2*01	TRAJ26*01	HLA-A*02:01	ELAGIGILTV	MLANA	Homo Sapiens	https://www.10xgenomics.com/resources/ap
TRA	CAMREGSGGSNYKLTF	TRAV14/DV4*01	TRAJ53*01	HLA-A*11:01	IVTDFSVIK	EBNA4	EBV	https://www.10xgenomics.com/resources/ap
TRA	CAASAGTYKYIF	TRAV29/DV5*01	TRAJ40*01	HLA-A*11:01	AVFDRKSDAK	EBNA4	EBV	https://www.10xgenomics.com/resources/ap
TRA	CVVIYNFNKFYF	TRAV8-2*01	TRAJ21*01	HLA-A*03:01	KLGGALQAK	IE1	CMV	https://www.10xgenomics.com/resources/ap
TRA	CAVRNNNARLMF	TRAV1-1*01	TRAJ31*01	HLA-A*03:01	KLGGALQAK	IE1	CMV	https://www.10xgenomics.com/resources/ap
TRA	CAASAGTYKYIF	TRAV29/DV5*01	TRAJ40*01	HLA-A*03:01	KLGGALQAK	IE1	CMV	https://www.10xgenomics.com/resources/ap
TRA	CAVMDSSYKLIF	TRAV1-2*01	TRAJ12*01	HLA-A*03:01	KLGGALQAK	IE1	CMV	https://www.10xgenomics.com/resources/ap
TRA	CAVDNYGQNFVF	TRAV22*01	TRAJ26*01	HLA-A*03:01	KLGGALQAK	IE1	CMV	https://www.10xgenomics.com/resources/ap
TRA	CAYRSARGSQGNLIF	TRAV38-2/DV8*01	TRAJ42*01	HLA-A*24:02	CYTWNQMNL	WT1	Homo Sapiens	https://www.10xgenomics.com/resources/ap
TRA	CAASSTSGTYKYIF	TRAV29/DV5*01	TRAJ40*01	HLA-A*03:01	RLRAEAQVK	EBNA3A	EBV	https://www.10xgenomics.com/resources/ap
TRA	CAASSTSGTYKYIF	TRAV29/DV5*01	TRAJ40*01	HLA-A*11:01	AVFDRKSDAK	EBNA4	EBV	https://www.10xgenomics.com/resources/ap
TRA	CAVMDSSYKLIF	TRAV1-2*01	TRAJ12*01	HLA-A*02:01	GILGFVFTL	M	Influenza A	https://www.10xgenomics.com/resources/ap
TRA	CAVMDSSYKLIF	TRAV1-2*01	TRAJ12*01	HLA-A*03:01	KLGGALQAK	IE1	CMV	https://www.10xgenomics.com/resources/ap
TRA	CAATNTGNQFYF	TRAV29/DV5*01	TRAJ49*01	HLA-A*03:01	KLGGALQAK	IE1	CMV	https://www.10xgenomics.com/resources/ap
TRA	CAVMDSSYKLIF	TRAV1-2*01	TRAJ12*01	HLA-A*03:01	KLGGALQAK	IE1	CMV	https://www.10xgenomics.com/resources/ap
TRA	CAASSTSGTYKYIF	TRAV29/DV5*01	TRAJ40*01	HLA-A*03:01	KLGGALQAK	IE1	CMV	https://www.10xgenomics.com/resources/ap
TRA	CAVRNNNARLMF	TRAV12-2*01	TRAJ31*01	HLA-A*11:01	AVFDRKSDAK	EBNA4	EBV	https://www.10xgenomics.com/resources/ap
TRA	CAVDNYGQNFVF	TRAV22*01	TRAJ26*01	HLA-A*03:01	KLGGALQAK	IE1	CMV	https://www.10xgenomics.com/resources/ap
TRA	CAVMDSSYKLIF	TRAV1-2*01	TRAJ12*01	HLA-A*02:01	CLLWSFQTSA	TYR	Homo Sapiens	https://www.10xgenomics.com/resources/ap
TRA	CAVMDSSYKLIF	TRAV1-2*01	TRAJ12*01	HLA-A*03:01	KLGGALQAK	IE1	CMV	https://www.10xgenomics.com/resources/ap
TRA	CAVMDSSYKLIF	TRAV1-2*01	TRAJ12*01	HLA-A*11:01	AVFDRKSDAK	EBNA4	EBV	https://www.10xgenomics.com/resources/ap
TRA	CAVDNYGQNFVF	TRAV8-3*01	TRAJ26*01	HLA-A*03:01	KLGGALQAK	IE1	CMV	https://www.10xgenomics.com/resources/ap
TRA	CAVRSGGSYIPTF	TRAV8-6*01	TRAJ6*01	HLA-A*03:01	KLGGALQAK	IE1	CMV	https://www.10xgenomics.com/resources/ap
TRA	CAVDNYGQNFVF	TRAV21*01	TRAJ26*01	HLA-A*03:01	KLGGALQAK	IE1	CMV	https://www.10xgenomics.com/resources/ap
TRA	CAVDNYGQNFVF	TRAV21*01	TRAJ26*01	HLA-A*03:01	KLGGALQAK	IE1	CMV	https://www.10xgenomics.com/resources/ap
TRA	CAASSTSGTYKYIF	TRAV29/DV5*01	TRAJ40*01	HLA-A*03:01	KLGGALQAK	IE1	CMV	https://www.10xgenomics.com/resources/ap
TRA	CAVDSGGGADGLTF	TRAV21*01	TRAJ45*01	HLA-A*03:01	KLGGALQAK	IE1	CMV	https://www.10xgenomics.com/resources/ap
TRA	CAVKDDYKLSF	TRAV1-2*01	TRAJ20*01	HLA-A*11:01	AVFDRKSDAK	EBNA4	EBV	https://www.10xgenomics.com/resources/ap
TRA	CAASPGNQFYF	TRAV13-1*01	TRAJ49*01	HLA-A*03:01	KLGGALQAK	IE1	CMV	https://www.10xgenomics.com/resources/ap
TRA	CAANNNAGNMLTF	TRAV13-1*01	TRAJ39*01	HLA-A*03:01	KLGGALQAK	IE1	CMV	https://www.10xgenomics.com/resources/ap
TRA	CAVGDDKIIF	TRAV12-2*01	TRAJ30*01	HLA-A*03:01	KLGGALQAK	IE1	CMV	https://www.10xgenomics.com/resources/ap
TRA	CAASSTSGTYKYIF	TRAV29/DV5*01	TRAJ40*01	HLA-A*03:01	KLGGALQAK	IE1	CMV	https://www.10xgenomics.com/resources/ap
TRA	CAVRDTNAGKSTF	TRAV1-1*01	TRAJ27*01	HLA-A*03:01	KLGGALQAK	IE1	CMV	https://www.10xgenomics.com/resources/ap
TRA	CAVRDTNAGKSTF	TRAV1-1*01	TRAJ27*01	HLA-A*03:01	RLRAEAQVK	EBNA3A	EBV	https://www.10xgenomics.com/resources/ap
TRA	CATDDTGGFKTIF	TRAV17*01	TRAJ9*01	HLA-A*03:01	KLGGALQAK	IE1	CMV	https://www.10xgenomics.com/resources/ap
TRA	CAVDSGGGADGLTF	TRAV12-2*01	TRAJ45*01	HLA-A*02:01	LLFGYPVYV	Tax	HTLV-1	https://www.10xgenomics.com/resources/ap
TRA	CAVKDDYKLSF	TRAV1-2*01	TRAJ20*01	HLA-A*03:01	KLGGALQAK	IE1	CMV	https://www.10xgenomics.com/resources/ap
TRA	CATDDTGGFKTIF	TRAV17*01	TRAJ9*01	HLA-A*11:01	AVFDRKSDAK	EBNA4	EBV	https://www.10xgenomics.com/resources/ap
TRA	CAVDNYGQNFVF	TRAV2*01	TRAJ26*01	HLA-A*03:01	KLGGALQAK	IE1	CMV	https://www.10xgenomics.com/resources/ap
TRA	CAVDNYGQNFVF	TRAV12-2*01	TRAJ26*01	HLA-A*02:01	ELAGIGILTV	MLANA	Homo Sapiens	https://www.10xgenomics.com/resources/ap
TRA	CAVRDNARLMF	TRAV1-2*01	TRAJ31*01	HLA-A*03:01	KLGGALQAK	IE1	CMV	https://www.10xgenomics.com/resources/ap
TRA	CAVRDTNAGKSTF	TRAV1-2*01	TRAJ27*01	HLA-A*03:01	KLGGALQAK	IE1	CMV	https://www.10xgenomics.com/resources/ap
TRA	CAVRGYGQNFVF	TRAV12-2*01	TRAJ26*01	HLA-A*03:01	KLGGALQAK	IE1	CMV	https://www.10xgenomics.com/resources/ap
TRA	CAVRGYGQNFVF	TRAV12-2*01	TRAJ26*01	HLA-A*03:01	KLGGALQAK	IE1	CMV	https://www.10xgenomics.com/resources/ap
TRA	CAVMDSSYKLIF	TRAV1-2*01	TRAJ12*01	HLA-A*03:01	KLGGALQAK	IE1	CMV	https://www.10xgenomics.com/resources/ap
TRA	CAVMDSSYKLIF	TRAV1-2*01	TRAJ12*01	HLA-A*11:01	AVFDRKSDAK	EBNA4	EBV	https://www.10xgenomics.com/resources/ap
TRA	CAVRSGGSYIPTF	TRAV21*01	TRAJ6*01	HLA-A*03:01	KLGGALQAK	IE1	CMV	https://www.10xgenomics.com/resources/ap
TRA	CAVGDDKIIF	TRAV12-2*01	TRAJ30*01	HLA-A*03:01	KLGGALQAK	IE1	CMV	https://www.10xgenomics.com/resources/ap
TRA	CAGLNYGQNFVF	TRAV35*01	TRAJ26*01	HLA-A*03:01	KLGGALQAK	IE1	CMV	https://www.10xgenomics.com/resources/ap
TRA	CAVSTGGFKTIF	TRAV8-1*01	TRAJ9*01	HLA-A*03:01	KLGGALQAK	IE1	CMV	https://www.10xgenomics.com/resources/ap
TRA	CAVMDSSYKLIF	TRAV1-2*01	TRAJ12*01	HLA-A*03:01	KLGGALQAK	IE1	CMV	https://www.10xgenomics.com/resources/ap
TRA	CAVMDSSYKLIF	TRAV1-2*01	TRAJ12*01	HLA-A*03:01	KLGGALQAK	IE1	CMV	https://www.10xgenomics.com/resources/ap
TRA	CAVRNNNARLMF	TRAV8-3*01	TRAJ31*01	HLA-A*03:01	KLGGALQAK	IE1	CMV	https://www.10xgenomics.com/resources/ap
TRA	CAALNRDDKIIF	TRAV21*01	TRAJ30*01	HLA-A*11:01	AVFDRKSDAK	EBNA4	EBV	https://www.10xgenomics.com/resources/ap
TRA	CAGVDGGSQGNLIF	TRAV27*01	TRAJ42*01	HLA-A*02:01	GILGFVFTL	M	Influenza A	PMID:29997621
TRA	CAGVDGGSQGNLIF	TRAV27*01	TRAJ42*01	HLA-A*02:01	GILGFVFTL	M	Influenza A	PMID:28636592
TRA	CAVRNNNARLMF	TRAV3*01	TRAJ31*01	HLA-A*02:01	NLVPMVATV	pp65	CMV	PMID:28636592
TRA	CAVRNNNARLMF	TRAV3*01	TRAJ31*01	HLA-A*02:01	NLVPMVATV	pp65	CMV	PMID:28636592
TRA	CAVRNNNARLMF	TRAV3*01	TRAJ31*01	HLA-A*02:01	NLVPMVATV	pp65	CMV	PMID:28636592
TRA	CAVMDSSYKLIF	TRAV1-2*01	TRAJ12*01	HLA-A*68:01	DATYQRTRALVR	NP	Influenza A	PMID:31811120
TRA	CAVMDSSYKLIF	TRAV1-2*01	TRAJ12*01	HLA-A*68:01	DATYQRTRALVR	NP	Influenza A	PMID:31811120
TRA	CAVMDSSYKLIF	TRAV1-2*01	TRAJ12*01	HLA-B*15:01	NQKLIANQF	Spike	SARS-CoV-2	https://github.com/antigenomics/vdjdb-db
TRA	CAVSSGGYQKVTF	TRAV21*01	TRAJ13*01	HLA-B*15:01	NQKLIANQF	Spike	SARS-CoV-2	https://github.com/antigenomics/vdjdb-db
TRA	CAVMDSSYKLIF	TRAV12-2*01	TRAJ12*01	HLA-A*30:02	MTLHGHMMY	PLCD3	Homo Sapiens	PMID:31243155
TRA	CAVGDDKIIF	TRAV12-2*01	TRAJ30*01	HLA-A*02:01	LLWNGPMAV	NS4B	YFV	PMID:28934479
TRA	CAVRNNNARLMF	TRAV1-1*01	TRAJ31*01	HLA-A*24:02	FYWFFSNYL	ORF1ab	SARS-CoV-2	PMID:34793243
TRA	CAGEGAQKLVF	TRAV27*01	TRAJ54*01	HLA-A*02:01	YVDNSSLTI	ORF1ab	SARS-CoV-2	PMID:34793243
TRA	CAVRGYGQNFVF	TRAV3*01	TRAJ26*01	HLA-B*07:02	MIAQYTSAL	Spike	SARS-CoV-2	PMID:34793243
