# Supplementary material for: NeoTCR: An Immunoinformatic Database of Experimentally-supported Functional Neoantigen-specific TCR Sequences
Source: Genomics Proteomics Bioinformatics. 2024 Feb 3;23(2):qzae010. doi: 10.1093/gpbjnl/qzae010 (PMC13223748; doi:10.1093/gpbjnl/qzae010)
Supplement: qzae010_Supplementary_Data [file qzae010_supplementary_data.zip › Table S4-done.xlsx]

## Sheet: Table S4
Table S4 The results of CDR3 alignment from McPAC-TCR
CDR3 alpha	CDR3 beta	Species	Category	Antigen protein	Protein ID	Epitope peptide	MHC	TRAV	TRAJ	TRBV	TRBD	TRBJ	PubMed ID
CAVGDDKIIF	CAISESPSGALGQFF	Human	Pathogens	YFV-17D	P03314	LLWNGPMAV	HLA-A*02:01	TRAV12-2	TRAJ30	TRBV10-03	TRBD2	TRBJ2-1	28103239
CAVGDDKIIF	CASSPGTGAYEQYF	Human	Pathogens	YFV-17D	P03314	LLWNGPMAV	HLA-A*02:01	TRAV12-2	TRAJ30	TRBV27	TRBD1, TRBD2	TRBJ2-7	28103239
CAVGDDKIIF	CASSPQGAYGYTF	Human	Pathogens	YFV-17D	P03314	LLWNGPMAV	HLA-A*02:01	TRAV12-2	TRAJ30	TRBV6-06	TRBD1	TRBJ1-2	28103239
CAVGDDKIIF	CASSSRTGDTQYF	Human	Pathogens	YFV-17D	P03314	LLWNGPMAV	HLA-A*02:01	TRAV12-2	TRAJ30	TRBV9	TRBD2	TRBJ2-3	28103239
CAVGDDKIIF	CASSYVRASYGYTF	Human	Pathogens	YFV-17D	P03314	LLWNGPMAV	HLA-A*02:01	TRAV12-2	TRAJ30	TRBV6-05	TRBD1	TRBJ1-2	28103239
CAVGDDKIIF	CSAPASGGGNEQFF	Human	Pathogens	YFV-17D	P03314	LLWNGPMAV	HLA-A*02:01	TRAV12-2	TRAJ30	TRBV20-01	TRBD2	TRBJ2-1	28103239
CAVGDDKIIF	CSAPLAGGHNEQFF	Human	Pathogens	YFV-17D	P03314	LLWNGPMAV	HLA-A*02:01	TRAV12-2	TRAJ30	TRBV20-01	TRBD2	TRBJ2-1	28103239
CAVGDDKIIF	CSAPTSGGHNEQFF	Human	Pathogens	YFV-17D	P03314	LLWNGPMAV	HLA-A*02:01	TRAV12-2	TRAJ30	TRBV20-01	TRBD2	TRBJ2-1	28103239
CAVGDDKIIF	CSAPTSGGSNEQFF	Human	Pathogens	YFV-17D	P03314	LLWNGPMAV	HLA-A*02:01	TRAV12-2	TRAJ30	TRBV20-01	TRBD2	TRBJ2-1	28103239
CAVRNNNARLMF	CASSIVNEAFF	Human	Pathogens	pp65	P06725	NLVPMVATV	HLA-A*02:01	TRAV3-01	TRAJ3-01	TRBV1-01	NA	TRBJ1-1:01	28636592
CAVRNNNARLMF	CASSIVNEAFF	Human	Pathogens	pp65	P06725	NLVPMVATV	HLA-A*02:01	TRAV3-01	TRAJ3-01	TRBV1-01	NA	TRBJ1-1:01	28636592
CAMREGSGGSNYKLTF	CASSLTPEEVFF	Mouse	Pathogens	PA	P03433	SSLENFRAYV	H-2Db	TRAV16D/DV11:01	TRAJ5-01	TRBV2-01	NA	TRBJ1-1:01	28636592
CAGVDGGSQGNLIF	CASSTRSAYEQYF	Human	Pathogens	Matrix protein (M1)	P03485	GILGFVFTL	HLA-A*02:01	TRAV2-01	TRAJ4-01	TRBV1-01	NA	TRBJ2-7:01	28636592
CAVRNNNARLMF	CASSVVNEAFF	Human	Pathogens	pp65	P06725	NLVPMVATV	H-2Kb	TRAV3-01	TRAJ3-01	TRBV1-01	NA	TRBJ1-1:01	28636592
CAGQTDSNYQLIW	CASSYGTGYEAFF	Human	Cancer	ATP6AP1-KLG-G3W	Q15904	KLWASPLHV	HLA-A2	TRAV10	NA	TRBV6-5	NA	NA	30418433
CAVDSGGGADGLTF	CASSWLNTEAFF	Human	Cancer	OR14C36-FML-V6L	NA	FMLYLLTLM	HLA-A2	NA	NA	TRBV5-4	NA	NA	30418433
CATDDTGGFKTIF	NA	Human	Cancer	SEC24A-P5L	NA	FLYNLLTRV	HLA-A2	TRAV12-2	NA	NA	NA	NA	30418433
CAVMDSSYKLIF	CASSDRDNSPLHF	Human	Pathogens	NA	NA	NA	NA	NA	TRAJ12	TRBV6-4	NA	TRBJ1-6	30992377
CAVMDSSYKLIF	CASSDSGGSYNEQFF	Human	Pathogens	NA	NA	NA	NA	NA	TRAJ12	TRBV6-4	NA	TRBJ2-1	30992377
CAVMDSSYKLIF	CASSFTEAFF	Human	Pathogens	NA	NA	NA	NA	NA	TRAJ12	TRBV7-3	NA	TRBJ1-1	30992377
CAVMDSSYKLIF	CASSGLAGGPDTQYF	Human	Pathogens	NA	NA	NA	NA	NA	TRAJ12	TRBV6-1	TRBD2	TRBJ2-3	30992377
CAVMDSSYKLIF	CASSGLAGGPDTQYF	Human	Pathogens	NA	NA	NA	NA	NA	TRAJ12	TRBV6-1	TRBD2	TRBJ2-3	30992377
CAVMDSSYKLIF	CSAREDREQYF	Human	Pathogens	NA	NA	NA	NA	NA	TRAJ12	TRBV20-1	NA	TRBJ2-7	30992377
CAVMDSSYKLIF	NA	Human	Pathogens	NA	NA	NA	NA	NA	TRAJ12	NA	NA	NA	30992377
CAVMDSSYKLIF	CASSAGASDTDTQYF	Human	Pathogens	NA	NA	NA	NA	NA	TRAJ12	TRBV6-4	NA	TRBJ2-3	30992377
CAVMDSSYKLIF	CASSDGTGGADTQYF	Human	Pathogens	NA	NA	NA	NA	NA	TRAJ12	TRBV6-4	TRBD1	TRBJ2-3	30992377
CAVMDSSYKLIF	CASSDSAGGYNEQFF	Human	Pathogens	NA	NA	NA	NA	NA	TRAJ12	TRBV6-4	NA	TRBJ2-1	30992377
CAVMDSSYKLIF	CASSEDSGSGANVLTF	Human	Pathogens	NA	NA	NA	NA	NA	TRAJ12	TRBV6-1	NA	TRBJ2-6	30992377
CAVMDSSYKLIF	CASSEDSGSGANVLTF	Human	Pathogens	NA	NA	NA	NA	NA	TRAJ12	TRBV6-1	NA	TRBJ2-6	30992377
CAVMDSSYKLIF	CASSEDSGSGANVLTF	Human	Pathogens	NA	NA	NA	NA	NA	TRAJ12	TRBV6-1	NA	TRBJ2-6	30992377
CAVMDSSYKLIF	CASSELAGGQETQYF	Human	Pathogens	NA	NA	NA	NA	NA	TRAJ12	TRBV6-1	NA	TRBJ2-5	30992377
CAVMDSSYKLIF	CASSELAGGSTDTQYF	Human	Pathogens	NA	NA	NA	NA	NA	TRAJ12	TRBV6-4	NA	TRBJ2-3	30992377
CAVMDSSYKLIF	CASSELAGGSTDTQYF	Human	Pathogens	NA	NA	NA	NA	NA	TRAJ12	TRBV6-4	NA	TRBJ2-3	30992377
CAVMDSSYKLIF	CASSETSGGANEQFF	Human	Pathogens	NA	NA	NA	NA	NA	TRAJ12	TRBV6-4	TRBD2	TRBJ2-1	30992377
CAVMDSSYKLIF	CASSYSDWETQYF	Human	Pathogens	NA	NA	NA	NA	NA	TRAJ12	TRBV6-2	NA	TRBJ2-5	30992377
CAVMDSSYKLIF	CASSYSETYEQYF	Human	Pathogens	NA	NA	NA	NA	NA	TRAJ12	TRBV6-2	NA	TRBJ2-7	30992377
CAVMDSSYKLIF	CSARDPEGIYEQYF	Human	Pathogens	NA	NA	NA	NA	NA	TRAJ12	TRBV20-1	NA	TRBJ2-7	30992377
CAVMDSSYKLIF	NA	Human	Pathogens	NA	NA	NA	NA	NA	TRAJ12	NA	NA	NA	30992377
CAVMDSSYKLIF	CASSYSGSGADTQYF	Human	Pathogens	NA	NA	NA	NA	NA	TRAJ12	TRBV6-2	NA	TRBJ1-122	30992377
CAVMDSSYKLIF	NA	Human	Pathogens	NA	NA	NA	NA	NA	TRAJ12	NA	NA	NA	30992377
CAVMDSSYKLIF	NA	Human	Pathogens	NA	NA	NA	NA	NA	TRAJ12	NA	NA	NA	30992377
CAVMDSSYKLIF	NA	Human	Pathogens	NA	NA	NA	NA	NA	TRAJ12	NA	NA	NA	30992377
CAVMDSSYKLIF	CASSDSSGSYNEQFF	Human	Pathogens	NA	NA	NA	NA	NA	TRAJ12	TRBV6-4	NA	TRBJ2-1	30992377
CAVMDSSYKLIF	CASSETSGGADTQYF	Human	Pathogens	NA	NA	NA	NA	NA	TRAJ12	TRBV6-1	NA	TRBJ2-3	30992377
CAVMDSSYKLIF	CASSEVSGGPDTQYF	Human	Pathogens	NA	NA	NA	NA	NA	TRAJ12	TRBV6-1	NA	TRBJ2-3	30992377
CAVMDSSYKLIF	CASSEVSGGPDTQYF	Human	Pathogens	NA	NA	NA	NA	NA	TRAJ12	TRBV6-1	NA	TRBJ2-3	30992377
CAVMDSSYKLIF	CASSEAAGGADTQYF	Human	Pathogens	NA	NA	NA	NA	NA	TRAJ12	TRBV6-1	NA	TRBJ2-3	30992377
CAVMDSSYKLIF	CASSETSGGGDTQYF	Human	Pathogens	NA	NA	NA	NA	NA	TRAJ12	TRBV6-4	TRBD2	TRBJ2-3	30992377
CAVMDSSYKLIF	CASSDSTSGGGTDTQYF	Human	Pathogens	NA	NA	NA	NA	NA	TRAJ12	TRBV6-4	NA	TRBJ2-3	30992377
CAVMDSSYKLIF	NA	Human	Pathogens	NA	NA	NA	NA	NA	TRAJ12	NA	NA	NA	30992377
CAVMDSSYKLIF	NA	Human	Pathogens	NA	NA	NA	NA	NA	TRAJ12	NA	NA	NA	30992377
CAVMDSSYKLIF	CASSELAGGPDTQYF	Human	Pathogens	NA	NA	NA	NA	NA	TRAJ12	TRBV6-1	NA	TRBJ2-3	30992377
CAVMDSSYKLIF	CASSVTSGDYNEQFF	Human	Pathogens	NA	NA	NA	NA	NA	TRAJ12	TRBV6-1	NA	TRBJ2-1	30992377
CAVMDSSYKLIF	CSARDGGQGETQYF	Human	Pathogens	NA	NA	NA	NA	NA	TRAJ12	TRBV20-1	NA	TRBJ2-5	30992377
CAGVDGGSQGNLIF	CASSIRSAYEQYF	Human	Pathogens	Matrix protein (M1)	P03485	GILGFVFTL	HLA-A*02	NA	TRAJ42	TRBV19	NA	TRBJ2-7	29997621
CAVMDSSYKLIF	CASSQEEHQGYTF	Human	Pathogens	NA	NA	NA	NA	TRAV1-2	TRAJ12	TRBV14	NA	TRBJ1-2	32341563
CAASPGNQFYF	CASSDLRVTSGRSEQFF	Human	Pathogens	NA	NA	NA	NA	TRAV13-1	TRAJ49	TRBV2	NA	TRBJ2-1	32341563
CAVGDDKIIF	CAISESPSGALGQFF	Human	Pathogens	YFV-17D	P03314	LLWNGPMAV	HLA-A*02:01	TRAV12-2	TRAJ30	TRBV10-03	TRBD2	TRBJ2-1	28103239
CAVGDDKIIF	CASSPGTGAYEQYF	Human	Pathogens	YFV-17D	P03314	LLWNGPMAV	HLA-A*02:01	TRAV12-2	TRAJ30	TRBV27	TRBD1, TRBD2	TRBJ2-7	28103239
CAVGDDKIIF	CASSPQGAYGYTF	Human	Pathogens	YFV-17D	P03314	LLWNGPMAV	HLA-A*02:01	TRAV12-2	TRAJ30	TRBV6-06	TRBD1	TRBJ1-2	28103239
CAVGDDKIIF	CASSSRTGDTQYF	Human	Pathogens	YFV-17D	P03314	LLWNGPMAV	HLA-A*02:01	TRAV12-2	TRAJ30	TRBV9	TRBD2	TRBJ2-3	28103239
CAVGDDKIIF	CASSYVRASYGYTF	Human	Pathogens	YFV-17D	P03314	LLWNGPMAV	HLA-A*02:01	TRAV12-2	TRAJ30	TRBV6-05	TRBD1	TRBJ1-2	28103239
CAVGDDKIIF	CSAPASGGGNEQFF	Human	Pathogens	YFV-17D	P03314	LLWNGPMAV	HLA-A*02:01	TRAV12-2	TRAJ30	TRBV20-01	TRBD2	TRBJ2-1	28103239
CAVGDDKIIF	CSAPLAGGHNEQFF	Human	Pathogens	YFV-17D	P03314	LLWNGPMAV	HLA-A*02:01	TRAV12-2	TRAJ30	TRBV20-01	TRBD2	TRBJ2-1	28103239
CAVGDDKIIF	CSAPTSGGHNEQFF	Human	Pathogens	YFV-17D	P03314	LLWNGPMAV	HLA-A*02:01	TRAV12-2	TRAJ30	TRBV20-01	TRBD2	TRBJ2-1	28103239
CAVGDDKIIF	CSAPTSGGSNEQFF	Human	Pathogens	YFV-17D	P03314	LLWNGPMAV	HLA-A*02:01	TRAV12-2	TRAJ30	TRBV20-01	TRBD2	TRBJ2-1	28103239
CAVRNNNARLMF	CASSIVNEAFF	Human	Pathogens	pp65	P06725	NLVPMVATV	HLA-A*02:01	TRAV3-01	TRAJ3-01	TRBV1-01	NA	TRBJ1-1:01	28636592
CAVRNNNARLMF	CASSIVNEAFF	Human	Pathogens	pp65	P06725	NLVPMVATV	HLA-A*02:01	TRAV3-01	TRAJ3-01	TRBV1-01	NA	TRBJ1-1:01	28636592
CAMREGSGGSNYKLTF	CASSLTPEEVFF	Mouse	Pathogens	PA	P03433	SSLENFRAYV	H-2Db	TRAV16D/DV11:01	TRAJ5-01	TRBV2-01	NA	TRBJ1-1:01	28636592
CAGVDGGSQGNLIF	CASSTRSAYEQYF	Human	Pathogens	Matrix protein (M1)	P03485	GILGFVFTL	HLA-A*02:01	TRAV2-01	TRAJ4-01	TRBV1-01	NA	TRBJ2-7:01	28636592
CAVRNNNARLMF	CASSVVNEAFF	Human	Pathogens	pp65	P06725	NLVPMVATV	H-2Kb	TRAV3-01	TRAJ3-01	TRBV1-01	NA	TRBJ1-1:01	28636592
CAGQTDSNYQLIW	CASSYGTGYEAFF	Human	Cancer	ATP6AP1-KLG-G3W	Q15904	KLWASPLHV	HLA-A2	TRAV10	NA	TRBV6-5	NA	NA	30418433
CAVDSGGGADGLTF	CASSWLNTEAFF	Human	Cancer	OR14C36-FML-V6L	NA	FMLYLLTLM	HLA-A2	NA	NA	TRBV5-4	NA	NA	30418433
CATDDTGGFKTIF	NA	Human	Cancer	SEC24A-P5L	NA	FLYNLLTRV	HLA-A2	TRAV12-2	NA	NA	NA	NA	30418433
CAVMDSSYKLIF	CASSDRDNSPLHF	Human	Pathogens	NA	NA	NA	NA	NA	TRAJ12	TRBV6-4	NA	TRBJ1-6	30992377
CAVMDSSYKLIF	CASSDSGGSYNEQFF	Human	Pathogens	NA	NA	NA	NA	NA	TRAJ12	TRBV6-4	NA	TRBJ2-1	30992377
CAVMDSSYKLIF	CASSFTEAFF	Human	Pathogens	NA	NA	NA	NA	NA	TRAJ12	TRBV7-3	NA	TRBJ1-1	30992377
CAVMDSSYKLIF	CASSGLAGGPDTQYF	Human	Pathogens	NA	NA	NA	NA	NA	TRAJ12	TRBV6-1	TRBD2	TRBJ2-3	30992377
CAVMDSSYKLIF	CASSGLAGGPDTQYF	Human	Pathogens	NA	NA	NA	NA	NA	TRAJ12	TRBV6-1	TRBD2	TRBJ2-3	30992377
CAVMDSSYKLIF	CSAREDREQYF	Human	Pathogens	NA	NA	NA	NA	NA	TRAJ12	TRBV20-1	NA	TRBJ2-7	30992377
CAVMDSSYKLIF	NA	Human	Pathogens	NA	NA	NA	NA	NA	TRAJ12	NA	NA	NA	30992377
CAVMDSSYKLIF	CASSAGASDTDTQYF	Human	Pathogens	NA	NA	NA	NA	NA	TRAJ12	TRBV6-4	NA	TRBJ2-3	30992377
CAVMDSSYKLIF	CASSDGTGGADTQYF	Human	Pathogens	NA	NA	NA	NA	NA	TRAJ12	TRBV6-4	TRBD1	TRBJ2-3	30992377
CAVMDSSYKLIF	CASSDSAGGYNEQFF	Human	Pathogens	NA	NA	NA	NA	NA	TRAJ12	TRBV6-4	NA	TRBJ2-1	30992377
CAVMDSSYKLIF	CASSEDSGSGANVLTF	Human	Pathogens	NA	NA	NA	NA	NA	TRAJ12	TRBV6-1	NA	TRBJ2-6	30992377
CAVMDSSYKLIF	CASSEDSGSGANVLTF	Human	Pathogens	NA	NA	NA	NA	NA	TRAJ12	TRBV6-1	NA	TRBJ2-6	30992377
CAVMDSSYKLIF	CASSEDSGSGANVLTF	Human	Pathogens	NA	NA	NA	NA	NA	TRAJ12	TRBV6-1	NA	TRBJ2-6	30992377
CAVMDSSYKLIF	CASSELAGGQETQYF	Human	Pathogens	NA	NA	NA	NA	NA	TRAJ12	TRBV6-1	NA	TRBJ2-5	30992377
CAVMDSSYKLIF	CASSELAGGSTDTQYF	Human	Pathogens	NA	NA	NA	NA	NA	TRAJ12	TRBV6-4	NA	TRBJ2-3	30992377
CAVMDSSYKLIF	CASSELAGGSTDTQYF	Human	Pathogens	NA	NA	NA	NA	NA	TRAJ12	TRBV6-4	NA	TRBJ2-3	30992377
CAVMDSSYKLIF	CASSETSGGANEQFF	Human	Pathogens	NA	NA	NA	NA	NA	TRAJ12	TRBV6-4	TRBD2	TRBJ2-1	30992377
CAVMDSSYKLIF	CASSYSDWETQYF	Human	Pathogens	NA	NA	NA	NA	NA	TRAJ12	TRBV6-2	NA	TRBJ2-5	30992377
CAVMDSSYKLIF	CASSYSETYEQYF	Human	Pathogens	NA	NA	NA	NA	NA	TRAJ12	TRBV6-2	NA	TRBJ2-7	30992377
CAVMDSSYKLIF	CSARDPEGIYEQYF	Human	Pathogens	NA	NA	NA	NA	NA	TRAJ12	TRBV20-1	NA	TRBJ2-7	30992377
CAVMDSSYKLIF	NA	Human	Pathogens	NA	NA	NA	NA	NA	TRAJ12	NA	NA	NA	30992377
CAVMDSSYKLIF	CASSYSGSGADTQYF	Human	Pathogens	NA	NA	NA	NA	NA	TRAJ12	TRBV6-2	NA	TRBJ1-122	30992377
CAVMDSSYKLIF	NA	Human	Pathogens	NA	NA	NA	NA	NA	TRAJ12	NA	NA	NA	30992377
CAVMDSSYKLIF	NA	Human	Pathogens	NA	NA	NA	NA	NA	TRAJ12	NA	NA	NA	30992377
CAVMDSSYKLIF	NA	Human	Pathogens	NA	NA	NA	NA	NA	TRAJ12	NA	NA	NA	30992377
CAVMDSSYKLIF	CASSDSSGSYNEQFF	Human	Pathogens	NA	NA	NA	NA	NA	TRAJ12	TRBV6-4	NA	TRBJ2-1	30992377
CAVMDSSYKLIF	CASSETSGGADTQYF	Human	Pathogens	NA	NA	NA	NA	NA	TRAJ12	TRBV6-1	NA	TRBJ2-3	30992377
CAVMDSSYKLIF	CASSEVSGGPDTQYF	Human	Pathogens	NA	NA	NA	NA	NA	TRAJ12	TRBV6-1	NA	TRBJ2-3	30992377
CAVMDSSYKLIF	CASSEVSGGPDTQYF	Human	Pathogens	NA	NA	NA	NA	NA	TRAJ12	TRBV6-1	NA	TRBJ2-3	30992377
CAVMDSSYKLIF	CASSEAAGGADTQYF	Human	Pathogens	NA	NA	NA	NA	NA	TRAJ12	TRBV6-1	NA	TRBJ2-3	30992377
CAVMDSSYKLIF	CASSETSGGGDTQYF	Human	Pathogens	NA	NA	NA	NA	NA	TRAJ12	TRBV6-4	TRBD2	TRBJ2-3	30992377
CAVMDSSYKLIF	CASSDSTSGGGTDTQYF	Human	Pathogens	NA	NA	NA	NA	NA	TRAJ12	TRBV6-4	NA	TRBJ2-3	30992377
CAVMDSSYKLIF	NA	Human	Pathogens	NA	NA	NA	NA	NA	TRAJ12	NA	NA	NA	30992377
CAVMDSSYKLIF	NA	Human	Pathogens	NA	NA	NA	NA	NA	TRAJ12	NA	NA	NA	30992377
CAVMDSSYKLIF	CASSELAGGPDTQYF	Human	Pathogens	NA	NA	NA	NA	NA	TRAJ12	TRBV6-1	NA	TRBJ2-3	30992377
CAVMDSSYKLIF	CASSVTSGDYNEQFF	Human	Pathogens	NA	NA	NA	NA	NA	TRAJ12	TRBV6-1	NA	TRBJ2-1	30992377
CAVMDSSYKLIF	CSARDGGQGETQYF	Human	Pathogens	NA	NA	NA	NA	NA	TRAJ12	TRBV20-1	NA	TRBJ2-5	30992377
CAGVDGGSQGNLIF	CASSIRSAYEQYF	Human	Pathogens	Matrix protein (M1)	P03485	GILGFVFTL	HLA-A*02	NA	TRAJ42	TRBV19	NA	TRBJ2-7	29997621
CAVMDSSYKLIF	CASSQEEHQGYTF	Human	Pathogens	NA	NA	NA	NA	TRAV1-2	TRAJ12	TRBV14	NA	TRBJ1-2	32341563
CAASPGNQFYF	CASSDLRVTSGRSEQFF	Human	Pathogens	NA	NA	NA	NA	TRAV13-1	TRAJ49	TRBV2	NA	TRBJ2-1	32341563
