# Supplementary material for: NeoTCR: An Immunoinformatic Database of Experimentally-supported Functional Neoantigen-specific TCR Sequences
Source: Genomics Proteomics Bioinformatics. 2024 Feb 3;23(2):qzae010. doi: 10.1093/gpbjnl/qzae010 (PMC13223748; doi:10.1093/gpbjnl/qzae010)
Supplement: qzae010_Supplementary_Data [file qzae010_supplementary_data.zip › Table S1-done.xlsx]

## Sheet: annotation
Table S1 Annotation of the example TCR sequencing data
Note: nt, nucleotide; aa, amino acid; FR, framework region.
No.	Count	Freq	CDR3 (nt)	CDR3 (aa)	V	J	FR1	CDR1	FR2	CDR2	FR3	FR4
0	4207	0.0303573	TGTGCAGGAGATGATAGGAGGGGTGGCTACAATAAGCTGATTTTT	CAGDDRRGGYNKLIF	TRAV27	TRAJ4	ACCCAGCTGCTGGAGCAGAGCCCTCAGTTTCTAAGCATCCAAGAGGGAGAAAATCTCACTGTGTACTGCAACTCCTCA	AGTGTTTTTTCCAGC	TTACAATGGTACAGACAGGAGCCTGGGGAAGGTCCTGTCCTCCTGGTGACA	GTAGTTACGGGTGGAGAAGTG	AAGAAGCTGAAGAGACTAACCTTTCAGTTTGGTGATGCAAGAAAGGACAGTTCTCTCCACATCACTGCGGCCCAGCCTGGTGATACAGGCCTCTACCTC	GGAGCAGGGACCAGGCTGGCTGTACACCCAT
1	3810	0.0274925	TGTGCCCATACTGGAGCCAATAGTAAGCTGACATTT	CAHTGANSKLTF	TRAV21	TRAJ56	AAACAGGAGGTGACACAGATTCCTGCAGCTCTGAGTGTCCCAGAAGGAGAAAACTTGGTTCTCAACTGCAGTTTCACT	GATAGCGCTATTTACAAC	CTCCAGTGGTTTAGGCAGGACCCTGGGAAAGGTCTCACATCTCTGTTGCTT	ATTCAGTCAAGTCAGAGAGAG	CAAACAAGTGGAAGACTTAATGCCTCGCTGGATAAATCATCAGGACGTAGTACTTTATACATTGCAGCTTCTCAGCCTGGTGACTCAGCCACCTACCTC	GGAAAAGGAATAACTCTGAGTGTTAGACCAG
2	3663	0.0264318	TGTGCAGCAAGCGCGTGGGGAGGTGCTGACGGACTCACCTTT	CAASAWGGADGLTF	TRAV29DV5	TRAJ45	GACCAGCAAGTTAAGCAAAATTCACCATCCCTGAGCGTCCAGGAAGGAAGAATTTCTATTCTGAACTGTGACTATACT	AACAGCATGTTTGATTAT	TTCCTATGGTACAAAAAATACCCTGCTGAAGGTCCTACATTCCTGATATCT	ATAAGTTCCATTAAGGATAAA	AATGAAGATGGAAGATTCACTGTCTTCTTAAACAAAAGTGCCAAGCACCTCTCTCTGCACATTGTGCCCTCCCAGCCTGGAGACTCTGCAGTGTACTTC	GGCAAAGGGACTCATCTAATCATCCAGCCCT
3	3043	0.021958	TGTGCAGGAAACCAGTTCTATTTT	CAGNQFYF	TRAV27	TRAJ49	ACCCAGCTGCTGGAGCAGAGCCCTCAGTTTCTAAGCATCCAAGAGGGAGAAAATCTCACTGTGTACTGCAACTCCTCA	AGTGTTTTTTCCAGC	TTACAATGGTACAGACAGGAGCCTGGGGAAGGTCCTGTCCTCCTGGTGACA	GTAGTTACGGGTGGAGAAGTG	AAGAAGCTGAAGAGACTAACCTTTCAGTTTGGTGATGCAAGAAAGGACAGTTCTCTCCACATCACTGCGGCCCAGCCTGGTGATACAGGCCTCTACCTC	GGGACAGGGACAAGTTTGACGGTCATTCCAA
4	2954	0.0213157	TGTGCTGTGATGGATAGCAGCTATAAATTGATCTTC	CAVMDSSYKLIF	TRAV1-2	TRAJ12	GGACAAAACATTGACCAGCCCACTGAGATGACAGCTACGGAAGGTGCCATTGTCCAGATCAACTGCACGTACCAG	ACATCTGGGTTCAACGGG	CTGTTCTGGTACCAGCAACATGCTGGCGAAGCACCCACATTTCTGTCTTAC	AATGTTCTGGATGGTTTG	GAGGAGAAAGGTCGTTTTTCTTCATTCCTTAGTCGGTCTAAAGGGTACAGTTACCTCCTTTTGAAGGAGCTCCAGATGAAAGACTCTGCCTCTTACCTC	GGGAGTGGGACCAGACTGCTGGTCAGGCCTG
5	2863	0.0206591	TGTGCTTATAGCTCTCAGAGAGATGACAAGATCATCTTT	CAYSSQRDDKIIF	TRAV38-2DV8	TRAJ30	GCTCAGACAGTCACTCAGTCTCAACCAGAGATGTCTGTGCAGGAGGCAGAGACCGTGACCCTGAGCTGCACATATGAC	ACCAGTGAGAGTGATTATTAT	TTATTCTGGTACAAGCAGCCTCCCAGCAGGCAGATGATTCTCGTTATTCGC	CAAGAAGCTTATAAGCAACAGAAT	GCAACAGAGAATCGTTTCTCTGTGAACTTCCAGAAAGCAGCCAAATCCTTCAGTCTCAAGATCTCAGACTCACAGCTGGGGGATGCCGCGATGTATTTC	GGAAAAGGGACACGACTTCATATTCTCCCCA
6	2824	0.0203777	TGTGTGGTGAACGGCCCTTGGAACCAGGGAGGAAAGCTTATCTTC	CVVNGPWNQGGKLIF	TRAV12-1	TRAJ23	CGGAAGGAGGTGGAGCAGGATCCTGGACCCTTCAATGTTCCAGAGGGAGCCACTGTCGCTTTCAACTGTACTTACAGC	AACAGTGCTTCTCAGTCT	TTCTTCTGGTACAGACAGGATTGCAGGAAAGAACCTAAGTTGCTGATGTCC	GTATACTCCAGTGGT	AATGAAGATGGAAGGTTTACAGCACAGCTCAATAGAGCCAGCCAGTATATTTCCCTGCTCATCAGAGACTCCAAGCTCAGTGATTCAGCCACCTACCTC	GGACAGGGAACGGAGTTATCTGTGAAACCCA
7	2492	0.017982	TGTGCAATGAGAGATCTCGAGGGAGGAAGCTACATACCTACATTT	CAMRDLEGGSYIPTF	TRAV14DV4	TRAJ6	GCCCAGAAGATAACTCAAACCCAACCAGGAATGTTCGTGCAGGAAAAGGAGGCTGTGACTCTGGACTGCACATATGAC	ACCAGTGATCAAAGTTATGGT	CTATTCTGGTACAAGCAGCCCAGCAGTGGGGAAATGATTTTTCTTATTTAT	CAGGGGTCTTATGACGAGCAAAAT	GCAACAGAAGGTCGCTACTCATTGAATTTCCAGAAGGCAAGAAAATCCGCCAACCTTGTCATCTCCGCTTCACAACTGGGGGACTCAGCAATGTATTTC	GGAAGAGGAACCAGCCTTATTGTTCATCCGT
8	2437	0.0175851	TGTGCTGTGGATAACTATGGTCAGAATTTTGTCTTT	CAVDNYGQNFVF	TRAV21	TRAJ26	AAACAGGAGGTGACGCAGATTCCTGCAGCTCTGAGTGTCCCAGAAGGAGAAAACTTGGTTCTCAACTGCAGTTTCACT	GATAGCGCTATTTACAAC	CTCCAGTGGTTTAGGCAGGACCCTGGGAAAGGTCTCACATCTCTGTTGCTT	ATTCAGTCAAGTCAGAGAGAG	CAAACAAGTGGAAGACTTAATGCCTCGCTGGATAAATCATCAGGACGTAGTACTTTATACATTGCAGCTTCTCAGCCTGGTGACTCAGCCACCTACCTC	GGTCCCGGAACCAGATTGTCCGTGCTGCCCT
9	2345	0.0169213	TGTGCAGCAAGCGCGGGGAACAATGACATGCGCTTT	CAASAGNNDMRF	TRAV29DV5	TRAJ43	GACCAGCAAGTTAAGCAAAATTCACCATCCCTGAGCGTCCAGGAAGGAAGAATTTCTATTCTGAACTGTGACTATACT	AACAGCATGTTTGATTAT	TTCCTATGGTACAAAAAATACCCTGCTGAAGGTCCTACATTCCTGATATCT	ATAAGTTCCATTAAGGATAAA	AATGAAGATGGAAGATTCACTGTCTTCTTAAACAAAAGTGCCAAGCACCTCTCTCTGCACATTGTGCCCTCCCAGCCTGGAGACTCTGCAGTGTACTTC	GGAGCAGGGACCAGACTGACAGTAAAACCAA
10	2207	0.0159255	TGTGCTCTTGGGGAAATAGACACGGGCAGGAGAGCACTTACTTTT	CALGEIDTGRRALTF	TRDV1	TRAJ5	GCCCAGAAGGTTACTCAAGCCCAGTCATCAGTATCCATGCCAGTGAGGAAAGCAGTCACCCTGAACTGCCTGTATGAA	ACAAGTTGGTGGTCATATTAT	ATTTTTTGGTACAAGCAACTTCCCAGCAAAGAGATGATTTTCCTTATTCGC	CAGGGTTCT	GATGAACAGAATGCAAAAAGTGGTCGCTATTCTGTCAACTTCAAGAAAGCAGCGAAATCCGTCGCCTTAACCATTTCAGCCTTACAGCTAGAAGATTCAGCAAAGTACTTT	GGGAGTGGAACAAGACTCCAAGTGCAACCAA
11	2170	0.0156585	TGTGCTTATAGGAGCGCCGGTAACCAGTTCTATTTT	CAYRSAGNQFYF	TRAV38-2DV8	TRAJ49	GCTCAGACAGTCACTCAGTCTCAACCAGAGATGTCTGTGCAGGAGGCAGAGACCGTGACCCTGAGCTGCACATATGAC	ACCAGTGAGAGTGATTATTAT	TTATTCTGGTACAAGCAGCCTCCCAGCAGGCAGATGATTCTCGTTATTCGC	CAAGAAGCTTATAAGCAACAGAAT	GCAACAGAGAATCGTTTCTCTGTGAACTTCCAGAAAGCAGCCAAATCCTTCAGTCTCAAGATCTCAGACTCACAGCTGGGGGATGCCGCGATGTATTTC	GGGACAGGGACAAGTTTGACGGTCATTCCAA
12	2100	0.0151534	TGTGCTCCTCTAGGGGGCTCTGGCAACACAGGCAAACTAATCTTT	CAPLGGSGNTGKLIF	TRAV6	TRAJ37	AGCCAAAAGATAGAACAGAATTCCGAGGCCCTGAACATTCAGGAGGGTAAAACGGCCACCCTGACCTGCAACTATACA	AACTATTCCCCAGCATAC	TTACAGTGGTACCGACAAGATCCAGGAAGAGGCCCTGTTTTCTTGCTACTC	ATACGTGAAAATGAGAAAGAA	AAAAGGAAAGAAAGACTGAAGGTCACCTTTGATACCACCCTTAAACAGAGTTTGTTTCATATCACAGCCTCCCAGCCTGCAGACTCAGCTACCTACCTC	GGGCAAGGGACAACTTTACAAGTAAAACCAG
13	2081	0.0150163	TGCCTCGTGGGTGACGTTCTGGATAATGCAGGCAACATGCTCACCTTT	CLVGDVLDNAGNMLTF	TRAV4	TRAJ39	CTTGCTAAGACCACCCAGCCCATCTCCATGGACTCATATGAAGGACAAGAAGTGAACATAACCTGTAGCCACAAC	AACATTGCTACAAATGATTAT	ATCACGTGGTACCAACAGTTTCCCAGCCAAGGACCACGATTTATTATTCAA	GGATACAAGACAAAA	GTTACAAACGAAGTGGCCTCCCTGTTTATCCCTGCCGACAGAAAGTCCAGCACTCTGAGCCTGCCCCGGGTTTCCCTGAGCGACACTGCTGTGTACTAC	GGAGGGGGAACAAGGTTAATGGTCAAACCCC
14	2056	0.0148359	TGTGCAGCAAGGAACTCAGGAACCTACAAATACATCTTT	CAARNSGTYKYIF	TRAV29DV5	TRAJ40	GACCAGCAAGTTAAGCAAAATTCACCATCCCTGAGCGTCCAGGAAGGAAGAATTTCTATTCTGAACTGTGACTATACT	AACAGCATGTTTGATTAT	TTCCTATGGTACAAAAAATACCCTGCTGAAGGTCCTACATTCCTGATATCT	ATAAGTTCCATTAAGGATAAA	AATGAAGATGGAAGATTCACTGTCTTCTTAAACAAAAGTGCCAAGCACCTCTCTCTGCACATTGTGCCCTCCCAGCCTGGAGACTCTGCAGTGTACTTC	GGAACAGGCACCAGGCTGAAGGTTTTAGCAA
15	2052	0.014807	TGTGCCGTGGACGTAGGTGCTACAAACAAGCTCATCTTT	CAVDVGATNKLIF	TRAV39	TRAJ32	GAGCTGAAAGTGGAACAAAACCCTCTGTTCCTGAGCATGCAGGAGGGAAAAAACTATACCATCTACTGCAATTATTCA	ACCACTTCAGACAGA	CTGTATTGGTACAGGCAGGATCCTGGGAAAAGTCTGGAATCTCTGTTTGTG	TTGCTATCAAATGGAGCAGTG	AAGCAGGAGGGACGATTAATGGCCTCACTTGATACCAAAGCCCGTCTCAGCACCCTCCACATCACAGCTGCCGTGCATGACCTCTCTGCCACCTACTTC	GGAACTGGCACTCTGCTTGCTGTCCAGCCAA
16	2048	0.0147781	TGTGCTCCATTGGATAACACCAATGCAGGCAAATCAACCTTT	CAPLDNTNAGKSTF	TRAV20	TRAJ27	GAAGACCAGGTGACGCAGAGTCCCGAGGCCCTGAGACTCCAGGAGGGAGAGAGTAGCAGTCTTAACTGCAGTTACACA	GTCAGCGGTTTAAGAGGG	CTGTTCTGGTATAGGCAAGATCCTGGGAAAGGCCCTGAATTCCTCTTCACC	CTGTATTCAGCTGGGGAAGAA	AAGGAGAAAGAAAGGCTAAAAGCCACATTAACAAAGAAGGAAAGCTTTCTGCACATCACAGCCCCTAAACCTGAAGACTCAGCCACTTATCTC	GGGGATGGGACTACGCTCACTGTGAAGCCAA
17	2041	0.0147276	TGTGCTGTGGCCCTTAACTTTGGAAATGAGAAATTAACCTTT	CAVALNFGNEKLTF	TRAV20	TRAJ48	GAAGACCAGGTGACGCAGAGTCCCGAGGCCCTGAGACTCCAGGAGGGAGAGAGTAGCAGTCTTAACTGCAGTTACACA	GTCAGCGGTTTAAGAGGG	CTGTTCTGGTATAGGCAAGATCCTGGGAAAGGCCCTGAATTCCTCTTCACC	CTGTATTCAGCTGGGGAAGAA	AAGGAGAAAGAAAGGCTAAAAGCCACATTAACAAAGAAGGAAAGCTTTCTGCACATCACAGCCCCTAAACCTGAAGACTCAGCCACTTATCTC	GGGACTGGAACAAGACTCACCATCATACCCA
18	2033	0.0146699	TGTGCTGTGCAGGCAAAAGCTGCAGGCAACAAGCTAACTTTT	CAVQAKAAGNKLTF	TRAV20	TRAJ17	GAAGACCAGGTGACGCAGAGTCCCGAGGCCCTGAGACTCCAGGAGGGAGAGAGTAGCAGTCTTAACTGCAGTTACACA	GTCAGCGGTTTAAGAGGG	CTGTTCTGGTATAGGCAAGATCCTGGGAAAGGCCCTGAATTCCTCTTCACC	CTGTATTCAGCTGGGGAAGAA	AAGGAGAAAGAAAGGCTAAAAGCCACATTAACAAAGAAGGAAAGCTTTCTGCACATCACAGCCCCTAAACCTGAAGACTTAGCCACTTATCTC	GGAGGAGGAACCAGGGTGCTAGTTAAACCAA
19	2028	0.0146338	TGTGCAGAGTTCACAGGCTTTCAGAAACTTGTATTT	CAEFTGFQKLVF	TRAV5	TRAJ8	.	GACAGCTCCTCCACCTAC	TTATACTGGTATAAGCAAGAACCTGGAGCAGGTCTCCAGTTGCTGACGTAT	ATTTTTTCAAATATGGACATG	AAACAAGACCAAAGACTCACTGTTCTATTGAATAAAAAGGATAAACATCTGTCTCTGCGCATTGCAGACACCCAGACTGGGGACTCAGCTATCTACTTC	GGAACTGGCACCCGACTTCTGGTCAGTCCAA
20	2011	0.0145112	TGTGCTACGGACCTCGGATACAGCACCCTCACCTTT	CATDLGYSTLTF	TRAV17	TRAJ11	AGTCAACAGGGAGAAGAGGATCCTCAGGCCTTGAGCATCCAGGAGGGTGAAAATGCCACCATGAACTGCAGTTACAAA	ACTAGTATAAACAAT	TTACAGTGGTATAGACAAAATTCAGGTAGAGGCCTTGTCCACCTAATTTTA	ATACGTTCAAATGAAAGAGAG	AAACACAGTGGAAGATTAAGAGTCACGCTTGACACTTCCAAGAAAAGCAGTTCCTTGTTGATCACGGCTTCCCGGGCAGCAGACACTGCTTCTTACTTC	GGGAAGGGGACTATGCTTCTAGTCTCTCCAG
21	1910	0.0137824	TGTGCTGTGATACCCTATTCAGGAGGAGGTGCTGACGGACTCACCTTT	CAVIPYSGGGADGLTF	TRAV8-4	TRAJ45	GCCCAGTCGGTGACCCAGCTTGGCAGCCACGTCTCTGTCTCTGAAGGAGCCCTGGTTCTGCTGAGGTGCAACTACTCA	TCGTCTGTTCCACCATAT	CTCTTCTGGTATGTGCAATACCCCAACCAAGGACTCCAGCTTCTCCTGAAG	TACACATCAGCGGCCACCCTGGTT	AAAGGCATCAACGGTTTTGAGGCTGAATTTAAGAAGAGTGAAACCTCCTTCCACCTGACGAAACCCTCAGCCCATATGAGCGACGCGGCTGAGTACTTC	GGCAAAGGGACTCATCTAATCATCCAGCCCT
22	1905	0.0137463	TGTGCTCATTCAGGTGGTGCTACAAACAAGCTCATCTTT	CAHSGGATNKLIF	TRDV1	TRAJ32	GCCCAGAAGGTTACTCAAGCCCAGTCATCAGTATCCATGCCAGTGAGGAAAGCAGTCACCCTGAACTGCCTGTATGAA	ACAAGTTGGTGGTCATATTAT	ATTTTTTGGTACAAGCAACTTCCCAGCAAAGAGATGATTTTCCTTATTCGC	CAGGGTTCT	GATGAACAGAATGCAAAAAGTGGTCGCTATTCTGTCAACTTCAAGAAAGCAGCGAAATCCGTCGCCTTAACCATTTCAGCCTTACAGCTAGAAGATTCAGCAAAGTACTTT	GGAACTGGCACTCTGCTTGCTGTCCAGCCAA
23	1882	0.0135803	TGTGCAGCAAGCGCAGGAACCTACAAATACATCTTT	CAASAGTYKYIF	TRAV29DV5	TRAJ40	GACCAGCAAGTTAAGCAAAATTCACCATCCCTGAGCGTCCAGGAAGGAAGAATTTCTATTCTGAACTGTGACTATACT	AACAGCATGTTTGATTAT	TTCCTATGGTACAAAAAATACCCTGCTGAAGGTCCTACATTCCTGATATCT	ATAAGTTCCATTAAGGATAAA	AATGAAGATGGAAGATTCACTGTCTTCTTAAACAAAAGTGCCAAGCACCTCTCTCTGCACATTGTGCCCTCCCAGCCTGGAGACTCTGCAGTGTACTTC	GGAACAGGCACCAGGCTGAAGGTTTTAGCAA
24	1861	0.0134288	TGTGCTGACGATAACTATGGTCAGAATTTTGTCTTT	CADDNYGQNFVF	TRAV2	TRAJ26	AAGGACCAAGTGTTTCAGCCTTCCACAGTGGCATCTTCAGAGGGAGCTGTGGTGGAAATCTTCTGTAATCACTCT	GTGTCCAATGCTTACAAC	TTCTTCTGGTACCTTCACTTCCCGGGATGTGCACCAAGACTCCTTGTTAAA	GGCTCAAAGCCT	TCTCAGCAGGGACGATACAACATGACCTATGAACGGTTCTCTTCATCGCTGCTCATCCTCCAGGTGCGGGAGGCAGATGCTGCTGTTTACTAC	GGTCCCGGAACCAGATTGTCCGTGCTGCCCT
25	1849	0.0133422	TGTGCTGTGAGAGATACGGATACTGGGGCAAACAACCTCTTCTTT	CAVRDTDTGANNLFF	TRAV1-2	TRAJ36	GGACAAAACATTGACCAGCCCACTGAGATGACAGCTACGGAAGGTGCCATTGTCCAGATCAACTGCACGTACCAG	ACATCTGGGTTCAACGGG	CTGTTCTGGTACCAGCAACATGCTGGCGAAGCACCCACATTTCTGTCTTAC	AATGTTCTGGATGGTTTG	GAGGAGAAAGGTCGTTTTTCTTCATTCCTTAGTCGGTCTAAAGGGTACAGTTACCTCCTTTTGAAGGAGCTCCAGATGAAAGACTCTGCCTCTTACCTC	GGGACTGGAACGAGACTCACCGTTATTCCCT
26	1846	0.0133205	TGTGCAGCAAGCGATGCTGGTGGTACTAGCTATGGAAAGCTGACATTT	CAASDAGGTSYGKLTF	TRAV29DV5	TRAJ52	GACCAGCAAGTTAAGCAAAATTCACCATCCCTGAGCGTCCAGGAAGGAAGAATTTCTATTCTGAACTGTGACTATACT	AACAGCATGTTTGATTAT	TTCCTATGGTACAAAAAATACCCTGCTGAAGGTCCTACATTCCTGATATCT	ATAAGTTCCATTAAGGATAAA	AATGAAGATGGAAGATTCACTGTCTTCTTAAACAAAAGTGCCAAGCACCTCTCTCTGCACATTGTGCCCTCCCAGCCTGGAGACTCTGCAGTGTACTTC	GGACAAGGGACCATCTTGACTGTCCATCCAA
27	1807	0.0130391	TGTGCTGCCCCGAGGACGGAATATGGAAACAAGCTGGTCTTT	CAAPRTEYGNKLVF	TRAV21	TRAJ47	AAACAGGAGGTGACGCAGATTCCTGCAGCTCTGAGTGTCCCAGAAGGAGAAAACTTGGTTCTCAACTGCAGTTTCACT	GATAGCGCTATTTACAAC	CTCCAGTGGTTTAGGCAGGACCCTGGGAAAGGTCTCACATCTCTGTTGCTT	ATTCAGTCAAGTCAGAGAGAG	CAAACAAGTGGAAGACTTAATGCCTCGCTGGATAAATCATCAGGACGTAGTACTTTATACATTGCAGCTTCTCAGCCTGGTGACTCAGCCACCTACCTC	GGCGCAGGAACCATTCTGAGAGTCAAGTCCT
28	1797	0.012967	TGTGCTGTGCAAGATTCCGGGTATGCACTCAACTTC	CAVQDSGYALNF	TRAV20	TRAJ41	GAAGACCAGGTGACGCAGAGTCCCGAGGCCCTGAGACTCCAGGAGGGAGAGAGTAGCAGTCTTAACTGCAGTTACACA	GTCAGCGGTTTAAGAGGG	CTGTTCTGGTATAGGCAAGATCCTGGGAAAGGCCCTGAATTCCTCTTCACC	CTGTATTCAGCTGGGGAAGAA	AAGGAGAAAGAAAGGCTAAAAGCCACATTAACAAAGAAGGAAAGCTTTCTGCACATCACAGCCCCTAAACCTGAAGACTCAGCCACTTATCTC	GGCAAAGGCACCTCGCTGTTGGTCACACCCC
29	1767	0.0127505	TGTGCTACCGTGGAAGGAAACACACCTCTTGTCTTT	CATVEGNTPLVF	TRAV17	TRAJ29	AGTCAACAGGGAGAAGAGGATCCTCAGGCCTTGAGCATCCAGGAGGGTGAAAATGCCACCATGAACTGCAGTTACAAA	ACTAGTATAAACAAT	TTACAGTGGTATAGACAAAATTCAGGTAGAGGCCTTGTCCACCTAATTTTA	ATACGTTCAAATGAAAGAGAG	AAACACAGTGGAAGATTAAGAGTCACGCTTGACACTTCCAAGAAAAGCAGTTCCTTGTTGATCACGGCTTCCCGGGCAGCAGACACTGCTTCTTACTTC	GGAAAGGGCACAAGACTTTCTGTGATTGCAA
30	1744	0.0125845	TGCCTCGTGGGTGAAGACTACAAGCTCAGCTTT	CLVGEDYKLSF	TRAV4	TRAJ20	CTTGCTAAGACCACCCAGCCCATCTCCATGGACTCATATGAAGGACAAGAAGTGAACATAACCTGTAGCCACAAC	AACATTGCTACAAATGATTAT	ATCACGTGGTACCAACAGTTTCCCAGCCAAGGACCACGATTTATTATTCAA	GGATACAAGACAAAA	GTTACAAACGAAGTGGCCTCCCTGTTTATCCCTGCCGACAGAAAGTCCAGCACTCTGAGCCTGCCCCGGGTTTCCCTGAGCGACACTGCTGTGTACTAC	GGAGCCGGAACCACAGTAACTGTAAGAGCAA
31	1736	0.0125268	TGTGCTTATAGGAGCGTCGGCGGTGACATGCGCTTT	CAYRSVGGDMRF	TRAV38-2DV8	TRAJ43	GCTCAGACAGTCACTCAGTCTCAACCAGAGATGTCTGTGCAGGAGGCAGAGACCGTGACCCTGAGCTGCACATATGAC	ACCAGTGAGAGTGATTATTAT	TTATTCTGGTACAAGCAGCCTCCCAGCAGGCAGATGATTCTCGTTATTCGC	CAAGAAGCTTATAAGCAACAGAAT	GCAACAGAGAATCGTTTCTCTGTGAACTTCCAGAAAGCAGCCAAATCCTTCAGTCTCAAGATCTCAGACTCACAGCTGGGGGATGCCGCGATGTATTTC	GGAGCAGGGACCAGACTGACAGTAAAACCAA
32	1641	0.0118413	TGTGCTGTGAGCGGGCCCCTCAATAACAATGACATGCGCTTT	CAVSGPLNNNDMRF	TRAV8-4	TRAJ43	GCCCAGTCGGTGACCCAGCTTGGCAGCCACGTCTCTGTCTCTGAAGGAGCCCTGGTTCTGCTGAGGTGCAACTACTCA	TCGTCTGTTCCACCATAT	CTCTTCTGGTATGTGCAATACCCCAACCAAGGACTCCAGCTTCTCCTGAAG	TACACATCAGCGGCCACCCTGGTT	AAAGGCATCAACGGTTTTGAGGCTGAATTTAAGAAGAGTGAAACCTCCTTCCACCTGACGAAACCCTCAGCCCATATGAGCGACGCGGCTGAGTACTTC	GGAGCAGGGACCAGACTGACAGTAAAACCAA
33	1636	0.0118052	TGTGCAATGAGAGAAGAAGGCCAGAAGCTGCTCTTT	CAMREEGQKLLF	TRAV14DV4	TRAJ16	GCCCAGAAGATAACTCAAACCCAACCAGGAATGTTCGTGCAGGAAAAGGAGGCTGTGACTCTGGACTGCACATATGAC	ACCAGTGATCAAAGTTATGGT	CTATTCTGGTACAAGCAGCCCAGCAGTGGGGAAATGATTTTTCTTATTTAT	CAGGGGTCTTATGACGAGCAAAAT	GCAACAGAAGGTCGCTACTCATTGAATTTCCAGAAGGCAAGAAAATCCGCCAACCTTGTCATCTCCGCTTCACAACTGGGGGACTCAGCAATGTATTTC	GCAAGGGGGACCATGTTAAAGGTGGATCTTA
34	1635	0.011798	TGTGCAGCAAACAATAATGCAGGCAACATGCTCACCTTT	CAANNNAGNMLTF	TRAV13-1	TRAJ39	GGAGAGAATGTGGAGCAGCATCCTTCAACCCTGAGTGTCCAGGAGGGAGACAGCGCTGTTATCAAGTGTACTTATTCA	GACAGTGCCTCAAACTAC	TTCCCTTGGTATAAGCAAGAACTTGGAAAAGGACCTCAGCTTATTATAGAC	ATTCGTTCAAATGTGGGCGAA	AAGAAAGACCAACGAATTGCTGTTACATTGAACAAGACAGCCAAACATTTCTCCCTGCACATCACAGAGACCCAACCTGAAGACTCGGCTGTCTACTTC	GGAGGGGGAACAAGGTTAATGGTCAAACCCC
35	1633	0.0117836	TGTGCTGTGGCCCTTTGGGGTGCAGGCAACATGCTCACCTTT	CAVALWGAGNMLTF	TRAV8-4	TRAJ39	GCCCAGTCGGTGACCCAGCTTGGCAGCCACGTCTCTGTCTCTGAAGGAGCCCTGGTTCTGCTGAGGTGCAACTACTCA	TCGTCTGTTCCACCATAT	CTCTTCTGGTATGTGCAATACCCCAACCAAGGACTCCAGCTTCTCCTGAAG	TACACATCAGCGGCCACCCTGGTT	AAAGGCATCAACGGTTTTGAGGCTGAATTTAAGAAGAGTGAAACCTCCTTCCACCTGACGAAACCCTCAGCCCATATGAGCGACGCGGCTGAGTACTTC	GGAGGGGGAACAAGGTTAATGGTCAAACCCC
36	1631	0.0117691	TGTGCTGTGAAAATAGTGGAGGTAGCAACTATAAACTGACATTT	CAVKIVE_SNYKLTF	TRAV21	TRAJ53	AAACAGGAGGTGACGCAGATTCCTGCAGCTCTGAGTGTCCCAGAAGGAGAAAACTTGGTTCTCAACTGCAGTTTCACT	GATAGCGCTATTTACAAC	CTCCAGTGGTTTAGGCAGGACCCTGGGAAAGGTCTCACATCTCTGTTGCTT	ATTCAGTCAAGTCAGAGAGAG	CAAACAAGTGGAAGACTTAATGCCTCGCTGGATAAATCATCAGGACGTAGTACTTTATACATTGCAGCTTCTCAGCCTGGTGACTCAGCCACCTACCTC	GGAAAAGGAACTCTCTTAACCGTGAATCCAA
37	1534	0.0110692	TGTGCTGTCCACACCGACAAGCTCATCTTT	CAVHTDKLIF	TRAV22	TRAJ34	GGAATACAAGTGGAGCAGAGTCCTCCAGACCTGATTCTCCAGGAGGGAGCCAATTCCACGCTGCGGTGCAATTTTTCT	GACTCTGTGAACAAT	TTGCAGTGGTTTCATCAAAACCCTTGGGGACAGCTCATCAACCTGTTTTAC	ATTCCCTCAGGGACA	AAACAGAATGGAAGATTAAGCGCCACGACTGTCGCTACGGAACGCTACAGCTTATTGTACATTTCCTCTTCCCAGACCACAGACTCAGGCGTTTATTTC	GGGACTGGGACCAGATTACAAGTCTTTCCAA
38	1529	0.0110331	TGTGCTGTCAGGGGGGATGACAATATCATCTTT	CAVRGDDNIIF	TRAV20	TRAJ30	GAAGACCAGGTGACGCAGAGTCCCGAGGCCCTGAGACTCCAGGAGGGAGAGAGTAGCAGTCTTAACTGCAGTTACACA	GTCAGCGGTTTAAGAGGG	CTGTTCTGGTATAGGCAAGATCCTGGGAAAGGCCCTGAATTCCTCTTCACC	CTGTATTCAGCTGGGGAAGAA	AAGGAGAAAGAAAGGCTAAAAGCCACATTAACAAAGAAGGAAAGCTTTCTGCACATCACAGCCCCTAAACCTGAAGACTCAGCCACTTATCTC	GGAAAAGGGACACGACTTCATATTCTCCCCA
39	1472	0.0106218	TGTGCTCTGAGTGAGGCGGGTACGACAGGAGGAAGCTACATACCTACATTT	CALSEAGTTGGSYIPTF	TRAV19	TRAJ6	GCTCAGAAGGTAACTCAAGCGCAGACTGAAATTTCTGTGGTGGAGAAGGAGGATGTGACCTTGGACTGTGTGTATGAA	ACCCGTGATACTACTTATTAC	TTATTCTGGTACAAGCAACCACCAAGTGGAGAATTGGTTTTCCTTATTCGT	CGGAACTCTTTTGATGAGCAAAAT	GAAATAAGTGGTCGGTATTCTTGGAACTTCCAGAAATCCACCAGTTCCTTCAACTTCACCATCACAGCCTCACAAGTCGTGGACTCAGCAGTATACTTC	GGAAGAGGAACCAGCCTTATTGTTCATCCGT
40	1471	0.0106146	TGTGCCGTGAATGAAGGCGATAATGCAGGCAACATGCTCACCTTT	CAVNEGDNAGNMLTF	TRAV8-1	TRAJ39	GCCCAGTCTGTGAGCCAGCATAACCACCACGTAATTCTCTCTGAAGCAGCCTCACTGGAGTTGGGATGCAACTATTCC	TATGGTGGAACTGTTAAT	CTCTTCTGGTATGTCCAGTACCCTGGTCAACACCTTCAGCTTCTCCTCAAG	TACTTTTCAGGGGATCCACTGGTT	AAAGGCATCAAGGGCTTTGAGGCTGAATTTATAAAGAGTAAATTCTCCTTTAATCTGAGGAAACCCTCTGTGCAGTGGAGTGACACAGCTGAGTACTTC	GGAGGGGGAACAAGGTTAATGGTCAAACCCC
41	1466	0.0105785	TGTGCTGTGAGAGACACCAATGCAGGCAAATCAACCTTT	CAVRDTNAGKSTF	TRAV3	TRAJ27	GCTCAGTCAGTGGCTCAGCCGGAAGATCAGGTCAACGTTGCTGAAGGGAATCCTCTGACTGTGAAATGCACCTATTCA	GTCTCTGGAAACCCTTAT	CTTTTTTGGTATGTTCAATACCCCAACCGAGGCCTCCAGTTCCTTCTGAAA	TACATCACAGGGGATAACCTGGTT	AAAGGCAGCTATGGCTTTGAAGCTGAATTTAACAAGAGCCAAACCTCCTTCCACCTGAAGAAACCATCTGCCCTTGTGAGCGACTCCGCTTTGTACTTC	GGGGATGGGACTACGCTCACTGTGAAGCCAA
42	1450	0.010463	TGTGCTGTCGTGCTAGGGGAGGCTCAACCCTGGGGAGGCTATACTTT	CAVVLGEA_TLGRLYF	TRAV2	TRAJ18	AAGGACCAAGTGTTTCAGCCTTCCACAGTGGCATCTTCAGAGGGAGCTGTGGTGGAAATCTTCTGTAATCACTCT	GTGTCCAATGCTTACAAC	TTCTTCTGGTACCTTCACTTCCCGGGATGTGCACCAAGACTCCTTGTTAAA	GGCTCAAAGCCT	TCTCAGCAGGGACGATACAACATGACCTATGAACGGTTCTCTTCATCGCTGCTCATCCTCCAGGTGCGGGAGGCAGATGCTGCTGTTTACTAC	GGAAGAGGAACTCAGTTGACTGTCTGGCCTG
43	1445	0.010427	TGTGCTGTGCTCTCCTTGGGTCAGAATTTTGTCTTT	CAVLSLGQNFVF	TRAV20	TRAJ26	GAAGACCAGGTGACGCAGAGTCCCGAGGCCCTGAGACTCCAGGAGGGAGAGAGTAGCAGTCTTAACTGCAGTTACACA	GTCAGCGGTTTAAGAGGG	CTGTTCTGGTATAGGCAAGATCCTGGGAAAGGCCCTGAATTCCTCTTCACC	CTGTATTCAGCTGGGGAAGAA	AAGGAGAAAGAAAGGCTAAAAGCCACATTAACAAAGAAGGAAAGCTTTCTGCACATCACAGCCCCTAAACCTGAAGACTCAGCCACTTATCTC	GGTCCCGGAACCAGATTGTCCGTGCTGCCCT
44	1425	0.0102826	TGTGTGGTGAACCCCATATCTAACTTTGGAAATGAGAAATTAACCTTT	CVVNPISNFGNEKLTF	TRAV12-1	TRAJ48	CGGAAGGAGGTGGAGCAGGATCCTGGACCCTTCAATGTTCCAGAGGGAGCCACTGTCGCTTTCAACTGTACTTACAGC	AACAGTGCTTCTCAGTCT	TTCTTCTGGTACAGACAGGATTGCAGGAAAGAACCTAAGTTGCTGATGTCC	GTATACTCCAGTGGT	AATGAAGATGGAAGGTTTACAGCACAGCTCAATAGAGCCAGCCAGTATATTTCCCTGCTCATCAGAGACTCCAAGCTCAGTGATTCAGCCACCTACCTC	GGGACTGGAACAAGACTCACCATCATACCCA
45	1406	0.0101455	TTTGCAGTAACGGGAGGAAAGCTTATCTTC	FAVTGGKLIF	TRAV29DV5	TRAJ23	GACCAGCAAGTTAAGCAAAATTCACCATCCCTGAGCGTCCAGGAAGGAAGAATTTCTATTCTGAACTGTGACTATACT	AACAGCATGTTTGATTAT	TTCCTATGGTACAAAAAATACCCTGCTGAAGGTCCTACATTCCTGATATCT	ATAAGTTCCATTAAGGATAAA	AATGAAGATGGAAGATTCACTGTCTTCTTAAACAAAAGTGCCAAGCACCTCTCTCTGCACATTGTGCCCTCCCAGCCTGGAGACTCTGCAGTGTACTTC	GGACAGGGAACGGAGTTATCTGTGAAACCCA
46	1392	0.0100445	TGTGCAGAGTCCTCTGACCAGGCAGGAACTGCTCTGATCTTT	CAESSDQAGTALIF	TRAV13-2	TRAJ15	GGAGAGAGTGTGGGGCTGCATCTTCCTACCCTGAGTGTCCAGGAGGGTGACAACTCTATTATCAACTGTGCTTATTCA	AACAGCGCCTCAGACTAC	TTCATTTGGTACAAGCAAGAATCTGGAAAAGGTCCTCAATTCATTATAGAC	ATTCGTTCAAATATGGACAAA	AGGCAAGGCCAAAGAGTCACCGTTTTATTGAATAAGACAGTGAAACATCTCTCTCTGCAAATTGCAGCTACTCAACCTGGAGACTCAGCTGTCTACTTT	GGGAAGGGAACCACCTTATCAGTGAGTTCCA
47	1235	0.00891163	TGTGCTCTGAGTGAGGCGTCAGCCGGAGCCAATAGTAAGCTGACATTT	CALSEASAGANSKLTF	TRAV19	TRAJ56	GCTCAGAAGGTAACTCAAGCGCAGACTGAAATTTCTGTGGTGGAGAAGGAGGATGTGACCTTGGACTGTGTGTATGAA	ACCCGTGATACTACTTATTAC	TTATTCTGGTACAAGCAACCACCAAGTGGAGAATTGGTTTTCCTTATTCGT	CGGAACTCTTTTGATGAGCAAAAT	GAAATAAGTGGTCGGTATTCTTGGAACTTCCAGAAATCCACCAGTTCCTTCAACTTCACCATCACAGCCTCACAAGTCGTGGACTCAGCAGTATACTTC	GGAAAAGGAATAACTCTGAGTGTTAGACCAG
48	1233	0.0088972	TGTGCTGGCCTCATGGATAGCAACTATCAGTTAATCTGG	CAGLMDSNYQLIW	TRAV20	TRAJ33	GAAGACCAGGTGACGCAGAGTCCCGAGGCCCTGAGACTCCAGGAGGGAGAGAGTAGCAGTCTTAACTGCAGTTACACA	GTCAGCGGTTTAAGAGGG	CTGTTCTGGTATAGGCAAGATCCTGGGAAAGGCCCTGAATTCCTCTTCACC	CTGTATTCAGCTGGGGAAGAA	AAGGAGAAAGAAAGGCTAAAAGCCACATTAACAAAGAAGGAAAGCTTTCTGCACATCACAGCCCCTAAACCTGAAGACTCAGCCACTTATCTC	GGCGCTGGGACCAAGCTAATTATAAAGCCAG
49	1226	0.00884668	TGTGCTCTTGGGGAAGGGTCAGGCTCAGGAGGAGGTGCTGACGGACTCACCTTT	CALGEGSGSGGGADGLTF	TRDV1	TRAJ45	GCCCAGAAGGTTACTCAAGCCCAGTCATCAGTATCCATGCCAGTGAGGAAAGCAGTCACCCTGAACTGCCTGTATGAA	ACAAGTTGGTGGTCATATTAT	ATTTTTTGGTACAAGCAACTTCCCAGCAAAGAGATGATTTTCCTTATTCGC	CAGGGTTCT	GATGAACAGAATGCAAAAAGTGGTCGCTATTCTGTCAACTTCAAGAAAGCAGCGAAATCCGTCGCCTTAACCATTTCAGCCTTACAGCTAGAAGATTCAGCAAAGTACTTT	GGCAAAGGGACTCATCTAATCATCCAGCCCT
50	1222	0.00881782	TGTGCTTATAGGAGCGCGGTCAGAGATGACAAGATCATCTTT	CAYRSAVRDDKIIF	TRAV38-2DV8	TRAJ30	GCTCAGACAGTCACTCAGTCTCAACCAGAGATGTCTGTGCAGGAGGCAGAGACCGTGACCCTGAGCTGCACATATGAC	ACCAGTGAGAGTGATTATTAT	TTATTCTGGTACAAGCAGCCTCCCAGCAGGCAGATGATTCTCGTTATTCGC	CAAGAAGCTTATAAGCAACAGAAT	GCAACAGAGAATCGTTTCTCTGTGAACTTCCAGAAAGCAGCCAAATCCTTCAGTCTCAAGATCTCAGACTCACAGCTGGGGGATGCCGCGATGTATTTC	GGAAAAGGGACACGACTTCATATTCTCCCCA
51	1210	0.00873123	TGTGCTCTAGCGGTAAGGAGGAAGCTACATACCTACATTT	CALAVRR_SYIPTF	TRAV6	TRAJ6	AGCCAAAAGATAGAACAGAATTCCGAGGCCCTGAACATTCAGGAGGGTAAAACGGCCACCCTGACCTGCAACTATACA	AACTATTCCCCAGCATAC	TTACAGTGGTACCGACAAGATCCAGGAAGAGGCCCTGTTTTCTTGCTACTC	ATACGTGAAAATGAGAAAGAA	AAAAGGAAAGAAAGACTGAAGGTCACCTTTGATACCACCCTTAAACAGAGTTTGTTTCATATCACAGCCTCCCAGCCTGCAGACTCAGCTACCTACCTC	GGAAGAGGAACCAGCCTTATTGTTCATCCGT
52	1188	0.00857248	TGTGGCACGTTCCCGATCCGGAATTCCGGGTATGCACTCAACTTC	CGTFPIRNSGYALNF	TRAV30	TRAJ41	CAACAACCAGTGCAGAGTCCTCAAGCCGTGATCCTCCGAGAAGGGGAAGATGCTGTCATCAACTGCAGTTCCTCC	AAGGCTTTATATTCT	GTACACTGGTACAGGCAGAAGCATGGTGAAGCACCCGTCTTCCTGATGATA	TTACTGAAGGGTGGAGAACAG	AAGGGTCATGAAAAAATATCTGCTTCATTTAATGAAAAAAAGCAGCAAAGCTCCCTGTACCTTACGGCCTCCCAGCTCAGTTACTCAGGAACCTACTTC	GGCAAAGGCACCTCGCTGTTGGTCACACCCC
53	1161	0.00837765	TGTGCTCTGAGTGCCCATCAGGGAGCCCAGAAGCTGGTATTT	CALSAHQGAQKLVF	TRAV19	TRAJ54	GCTCAGAAGGTAACTCAAGCGCAGACTGAAATTTCTGTGGTGGAGAAGGAGGATGTGACCTTGGACTGTGTGTATGAA	ACCCGTGATACTACTTATTAC	TTATTCTGGTACAAGCAACCACCAAGTGGAGAATTGGTTTTCCTTATTCGT	CGGAACTCTTTTGATGAGCAAAAT	GAAATAAGTGGTCGGTATTCTTGGAACTTCCAGAAATCCACCAGTTCCTTCAACTTCACCATCACAGCCTCACAAGTCGTGGACTCAGCAGTATACTTC	GGCCAAGGAACCAGGCTGACTATCAACCCAA
54	1151	0.00830549	TGTGCTGTGATTGTGAATAACAATGCCAGACTCATGTTT	CAVIVNNNARLMF	TRAV8-6	TRAJ31	GCCCAGTCTGTGACCCAGCTTGACAGCCAAGTCCCTGTCTTTGAAGAAGCCCCTGTGGAGCTGAGGTGCAACTACTCA	TCGTCTGTTTCAGTGTAT	CTCTTCTGGTATGTGCAATACCCCAACCAAGGACTCCAGCTTCTCCTGAAG	TATTTATCAGGATCCACCCTGGTT	AAAGGCATCAACGGTTTTGAGGCTGAATTTAACAAGAGTCAAACTTCCTTCCACTTGAGGAAACCCTCAGTCCATATAAGCGACACGGCTGAGTACTTC	GGAGATGGAACTCAGCTGGTGGTGAAGCCCA
55	1140	0.00822612	TGTGCTGTGGTCCCTCGAGAGGGCAATGACATGCGCTTT	CAVVPREGNDMRF	TRAV8-3	TRAJ43	GCCCAGTCAGTGACCCAGCCTGACATCCACATCACTGTCTCTGAAGGAGCCTCACTGGAGTTGAGATGTAACTATTCC	TATGGGGCAACACCTTAT	CTCTTCTGGTATGTCCAGTCCCCCGGCCAAGGCCTCCAGCTGCTCCTGAAG	TACTTTTCAGGAGACACTCTGGTT	CAAGGCATTAAAGGCTTTGAGGCTGAATTTAAGAGGAGTCAATCTTCCTTCAATCTGAGGAAACCCTCTGTGCATTGGAGTGATGCTGCTGAGTACTTC	GGAGCAGGGACCAGACTGACAGTAAAACCAA
56	1097	0.00791583	TGTGCAGAGTCCTATTCAGGATACAGCACCCTCACCTTT	CAESYSGYSTLTF	TRAV13-2	TRAJ11	GGAGAGAGTGTGGGGCTGCATCTTCCTACCCTGAGTGTCCAGGAGGGTGACAACTCTATTATCAACTGTGCTTATTCA	AACAGCGCCTCAGACTAC	TTCATTTGGTACAAGCAAGAATCTGGAAAAGGTCCTCAATTCATTATAGAC	ATTCGTTCAAATATGGACAAA	AGGCAAGGCCAAAGAGTCACCGTTTTATTGAATAAGACAGTGAAACATCTCTCTCTGCAAATTGCAGCTACTCAACCTGGAGACTCAGCTGTCTACTTT	GGGAAGGGGACTATGCTTCTAGTCTCTCCAG
57	1084	0.00782203	TGTGCTTATAGGAGCGCTGTCGCTGGAGGAAGCCAAGGAAATCTCATCTTT	CAYRSAVAGGSQGNLIF	TRAV38-2DV8	TRAJ42	GCTCAGACAGTCACTCAGTCTCAACCAGAGATGTCTGTGCAGGAGGCAGAGACCGTGACCCTGAGCTGCACATATGAC	ACCAGTGAGAGTGATTATTAT	TTATTCTGGTACAAGCAGCCTCCCAGCAGGCAGATGATTCTCGTTATTCGC	CAAGAAGCTTATAAGCAACAGAAT	GCAACAGAGAATCGTTTCTCTGTGAACTTCCAGAAAGCAGCCAAATCCTTCAGTCTCAAGATCTCAGACTCACAGCTGGGGGATGCCGCGATGTATTTC	GGAAAAGGCACTAAACTCTCTGTTAAACCAA
58	1050	0.00757669	TGTGCAGCCTTGAACAGAGATGACAAGATCATCTTT	CAALNRDDKIIF	TRAV13-1	TRAJ30	GGAGAGAATGTGGAGCAGCATCCTTCAACCCTGAGTGTCCAGGAGGGAGACAGCGCTGTTATCAAGTGTACTTATTCA	GACAGTGCCTCAAACTAC	TTCCCTTGGTATAAGCAAGAACTTGGAAAAGGACCTCAGCTTATTATAGAC	ATTCGTTCAAATGTGGGCGAA	AAGAAAGACCAACGAATTGCTGTTACATTGAACAAGACAGCCAAACATTTCTCCCTGCACATCACAGAGACCCAACCTGAAGACTCGGCTGTCTACTTC	GGAAAAGGGACACGACTTCATATTCTCCCCA
59	1043	0.00752618	TGCGCTGTGAGAGATCGGAACAGGCAGGAACTGCTCTGATCTTT	CAVRDRN_AGTALIF	TRAV1-1	TRAJ15	GGACAAAGCCTTGAGCAGCCCTCTGAAGTGACAGCTGTGGAAGGAGCCATTGTCCAGATAAACTGCACGTACCAG	ACATCTGGGTTTTATGGG	CTGTCCTGGTACCAGCAACATGATGGCGGAGCACCCACATTTCTTTCTTAC	AATGCTCTGGATGGTTTG	GAGGAGACAGGTCGTTTTTCTTCATTCCTTAGTCGCTCTGATAGTTATGGTTACCTCCTTCTACAGGAGCTCCAGATGAAAGACTCTGCCTCTTACTTC	GGGAAGGGAACCACCTTATCAGTGAGTTCCA
60	1042	0.00751896	TGTGCAGCAAGTCTTTAATGGAATATGGAAACAAACTGGTCTTT	CAASL*W_YGNKLVF	TRAV13-1	TRAJ47	GGAGAGAATGTGGAGCAGCATCCTTCAACCCTGAGTGTCCAGGAGGGAGACAGCGCTGTTATCAAGTGTACTTATTCA	GACAGTGCCTCAAACTAC	TTCCCTTGGTATAAGCAAGAACTTGGAAAAGGACCTCAGCTTATTATAGAC	ATTCGTTCAAATGTGGGCGAA	AAGAAAGACCAACGAATTGCTGTTACATTGAACAAGACAGCCAAACATTTCTCCCTGCACATCACAGAGACCCAACCTGAAGACTCGGCTGTCTACTTC	GGCGCAGGAACCATTCTGAGAGTCAAGTCCT
61	1030	0.00743237	TGTGCTACGGACGGACGAGGAGGTGCTGACGGACTCACCTTT	CATDGRGGADGLTF	TRAV17	TRAJ45	AGTCAACAGGGAGAAGAGGATCCTCAGGCCTTGAGCATCCAGGAGGGTGAAAATGCCACCATGAACTGCAGTTACAAA	ACTAGTATAAACAAT	TTACAGTGGTATAGACAAAATTCAGGTAGAGGCCTTGTCCACCTAATTTTA	ATACGTTCAAATGAAAGAGAG	AAACACAGTGGAAGATTAAGAGTCACGCTTGACACTTCCAAGAAAAGCAGTTCCTTGTTGATCACGGCTTCCCGGGCAGCAGACACTGCTTCTTACTTC	GGCAAAGGGACTCATCTAATCATCCAGCCCT
62	1026	0.00740351	TGTGCTGTGAGTGGGCACGGTAACCAGTTCTATTTT	CAVSGHGNQFYF	TRAV8-4	TRAJ49	GCCCAGTCGGTGACCCAGCTTGGCAGCCACGTCTCTGTCTCTGAAGGAGCCCTGGTTCTGCTGAGGTGCAACTACTCA	TCGTCTGTTCCACCATAT	CTCTTCTGGTATGTGCAATACCCCAACCAAGGACTCCAGCTTCTCCTGAAG	TACACATCAGCGGCCACCCTGGTT	AAAGGCATCAACGGTTTTGAGGCTGAATTTAAGAAGAGTGAAACCTCCTTCCACCTGACGAAACCCTCAGCCCATATGAGCGACGCGGCTGAGTACTTC	GGGACAGGGACAAGTTTGACGGTCATTCCAA
63	1010	0.00728805	TGTGCATTCAATTTAAATAGTGCAGGCAAATCAACCTTT	CAFNLNSAGKSTF	TRAV29DV5	TRAJ27	GACCAGCAAGTTAAGCAAAATTCACCATCCCTGAGCGTCCAGGAAGGAAGAATTTCTATTCTGAACTGTGACTATACT	AACAGCATGTTTGATTAT	TTCCTATGGTACAAAAAATACCCTGCTGAAGGTCCTACATTCCTGATATCT	ATAAGTTCCATTAAGGATAAA	AATGAAGATGGAAGATTCACTGTCTTCTTAAACAAAAGTGCCAAGCACCTCTCTCTGCACATTGTGCCCTCCCAGCCTGGAGACTCTGCAGTGTACTTC	GGGGATGGGACTACGCTCACTGTGAAGCCAA
64	1000	0.00721589	TGTGTGGTGACGGCCGGTAACCAGTTCTATTTT	CVVTAGNQFYF	TRAV12-1	TRAJ49	CGGAAGGAGGTGGAGCAGGATCCTGGACCCTTCAATGTTCCAGAGGGAGCCACTGTCGCTTTCAACTGTACTTACAGC	AACAGTGCTTCTCAGTCT	TTCTTCTGGTACAGACAGGATTGCAGGAAAGAACCTAAGTTGCTGATGTCC	GTATACTCCAGTGGT	AATGAAGATGGAAGGTTTACAGCACAGCTCAATAGAGCCAGCCAGTATATTTCCCTGCTCATCGGAGACTCCAAGCTCAGTGATTCAGCCACCTACCTC	GGGACAGGGACAATTTTGACGGTCATTCCAA
65	963	0.0069489	TGTGCAATGAGAGAAGGCTGGGGGAACAACAGACTCGCTTTT	CAMREGWGNNRLAF	TRAV14DV4	TRAJ7	GCCCAGAAGATAACTCAAACCCAACCAGGAATGTTCGTGCAGGAAAAGGAGGCTGTGACTCTGGACTGCACATATGAC	ACCAGTGATCAAAGTTATGGT	CTATTCTGGTACAAGCAGCCCAGCAGTGGGGAAATGATTTTTCTTATTTAT	CAGGGGTCTTATGACGAGCAAAAT	GCAACAGAAGGTCGCTACTCATTGAATTTCCAGAAGGCAAGAAAATCCGCCAACCTTGTCATCTCCGCTTCACAACTGGGGGACTCAGCAATGTATTTC	GGGAAGGGGAACCAAGTGGTGGTCATACCAA
66	907	0.00654481	TGTGCTGTGAGCCCGTCCGGTAACCAGTTCTATTTT	CAVSPSGNQFYF	TRAV8-6	TRAJ49	GCCCAGTCTGTGACCCAGCTTGACAGCCAAGTCCCTGTCTTTGAAGAAGCCCCTGTGGAGCTGAGGTGCAACTACTCA	TCGTCTGTTTCAGTGTAT	CTCTTCTGGTATGTGCAATACCCCAACCAAGGACTCCAGCTTCTCCTGAAG	TATTTATCAGGATCCACCCTGGTT	AAAGGCATCAACGGTTTTGAGGCTGAATTTAACAAGAGTCAAACTTCCTTCCACTTGAGGAAACCCTCAGTCCATATAAGCGACACGGCTGAGTACTTC	GGGACAGGGACAAGTTTGACGGTCATTCCAA
67	867	0.00625618	TGTGTGGCCATTTCTTCTGGTTCTGCAAGGCAACTGACCTTT	CVAISSGSARQLTF	TRAV12-1	TRAJ22	CGGAAGGAGGTGGAGCAGGATCCTGGACCCTTCAATGTTCCAGAGGGAGCCACTGTCGCTTTCAACTGTACTTACAGC	AACAGTGCTTCTCAGTCT	TTCTTCTGGTACAGACAGGATTGCAGGAAAGAACCTAAGTTGCTGATGTCC	GTATACTCCAGTGGT	AATGAAGATGGAAGGTTTACAGCACAGCTCAATAGAGCCAGCCAGTATATTTCCCTGCTCATCAGAGACTCCAAGCTCAGTGATTCAGCCACCTACCTC	GGATCTGGGACACAATTGACTGTTTTACCTG
68	866	0.00624896	TGTGCTGGCCCCAGCTTTGGAAATGAGAAATTAACCTTT	CAGPSFGNEKLTF	TRAV8-4	TRAJ48	GCCCAGTCGGTGACCCAGCTTGGCAGCCACGTCTCTGTCTCTGAAGGAGCCCTGGTTCTGCTGAGGTGCAACTACTCA	TCGTCTGTTCCACCATAT	CTCTTCTGGTATGTGCAATACCCCAACCAAGGACTCCAGCTTCTCCTGAAG	TACACATCAGCGGCCACCCTGGTT	AAAGGCATCAACGGTTTTGAGGCTGAATTTAAGAAGAGTGAAACCTCCTTCCACCTGACGAAACCCTCAGCCCATATGAGCGACTCGGCTGAGTACTTC	GGGACTGGAACAAGACTCACCATCATACCCA
69	866	0.00624896	TGTGCTGTGAGTGAAAAGCTGGTCTTT	CAVSEKLVF	TRAV8-4	TRAJ57	GCCCAGTCGGTGACCCAGCTTGGCAGCCACGTCTCTGTCTCTGAAGGAGCCCTGGTTCTGCTGAGGTGCAACTACTCA	TCGTCTGTTCCACCATAT	CTCTTCTGGTATGTGCAATACCCCAACCAAGGACTCCAGCTTCTCCTGAAG	TACACATCAGCGGCCACCCTGGTT	AAAGGCATCAACGGTTTTGAGGCTGAATTTAAGAAGAGTGAAACCTCCTTCCACCTGACGAAACCCTCAGCCCATATGAGCGACGCGGCTGAGTACTTC	GGAAAGGGAACGAAACTGACAGTAAACCCAT
70	852	0.00614794	TGTGCAATGAGAGAAGGGAGTGGAGGTAGCAACTATAAACTGACATTT	CAMREGSGGSNYKLTF	TRAV14DV4	TRAJ53	GCCCAGAAGATAACTCAAACCCAACCAGGAATGTTCGTGCAGGAAAAGGAGGCTGTGACTCTGGACTGCACATATGAC	ACCAGTGATCAAAGTTATGGT	CTATTCTGGTACAAGCAGCCCAGCAGTGGGGAAATGATTTTTCTTATTTAT	CAGGGGTCTTATGACGAGCAAAAT	GCAACAGAAGGTCGCTACTCATTGAATTTCCAGAAGGCAAGAAAATCCGCCAACCTTGTCATCTCCGCTTCACAACTGGGGGACTCAGCAATGTATTTC	GGAAAAGGAACTCTCTTAACCGTGAATCCAA
71	844	0.00609021	TGTGCTGTGGAGGGGGTAGCCAACTTCAACAAATTTTACTTT	CAVEGVANFNKFYF	TRAV22	TRAJ21	GGAATACAAGTGGAGCAGAGTCCTCCAGACCTGATTCTCCAGGAGGGAGCCAATTCCACGCTGCGGTGCAATTTTTCT	GACTCTGTGAACAAT	TTGCAGTGGTTTCATCAAAACCCTTGGGGACAGCTCATCAACCTGTTTTAC	ATTCCCTCAGGGACA	AAACAGAATGGAAGATTAAGCGCCACGACTGTCGCTACGGAACGCTACAGCTTATTGTACATTTCCTCTTCCCAGACCACAGACTCAGGCGTTTATTTC	GGATCTGGGACCAAACTCAATGTAAAACCAA
72	825	0.00595311	TGTGTGGTGATATACAACTTCAACAAATTTTACTTT	CVVIYNFNKFYF	TRAV12-1	TRAJ21	CGGAAGGAGGTGGAGCAGGATCCTGGACCCTTCAATGTTCCAGAGGGAGCCACTGTCGCTTTCAACTGTACTTACAGC	AACAGTGCTTCTCAGTCT	TTCTTCTGGTACAGACAGGATTGCAGGAAAGAACCTAAGTTGCTGATGTCC	GTATACTCCAGTGGT	AATGAAGATGGAAGGTTTACAGCACAGCTCAATAGAGCCAGCCAGTATATTTCCCTGCTCATCAGAGACTCCAAGCTCAGTGATTCAGCCACCTACCTC	GGATCTGGGACCAAACTCAATGTAAAACCAA
73	772	0.00557067	TGTGCTACGGCCGGGGAGATGGATAGCAGCTATAAATTGATCTTC	CATAGEMDSSYKLIF	TRAV17	TRAJ12	AGTCAACAGGGAGAAGAGGATCCTCAGGCCTTGAGCATCCAGGAGGGTGAAAATGCCACCATGAACTGCAGTTACAAA	ACTAGTATAAACAAT	TTACAGTGGTATAGACAAAATTCAGGTAGAGGCCTTGTCCACCTAATTTTA	ATACGTTCAAATGAAAGAGAG	AAACACAGTGGAAGATTAAGAGTCACGCTTGACACTTCCAAGAAAAGCAGTTCCTTGTTGATCACGGCTTCCCGGGCAGCAGACACTGCTTCTTACTTC	GGGAGTGGGACCAGACTGCTGGTCAGGCCTG
74	731	0.00527482	TGTGCTCTAGACATAGCTGGAGGCTTCAAAACTATCTTT	CALDIAGGFKTIF	TRAV6	TRAJ9	AGCCAAAAGATAGAACAGAATTCCGAGGCCCTGAACATTCAGGAGGGTAAAACGGCCACCCTGACCTGCAACTATACA	AACTATTCCCCAGCATAC	TTACAGTGGTACCGACAAGATCCAGGAAGAGGCCCTGTTTTCTTGCTACTC	ATACGTGAAAATGAGAAAGAA	AAAAGGAAAGAAAGACTGAAGGTCACCTTTGATACCACCCTTAAACAGAGTTTGTTTCATATCACAGCCTCCCAGCCTGCAGACTCAGCTACCTACCTC	GGAGCAGGAACAAGACTATTTGTTAAAGCAA
75	716	0.00516658	TGTGCAATGAGCGCGGACAGCACCCTCACCTTT	CAMSADSTLTF	TRAV12-3	TRAJ11	CAGAAGGAGGTGGAGCAGGATCCTGGACCACTCAGTGTTCCAGAGGGAGCCATTGTTTCTCTCAACTGCACTTACAGC	AACAGTGCTTTTCAATAC	TTCATGTGGTACAGACAGTATTCCAGAAAAGGCCCTGAGTTGCTGATGTAC	ACATACTCCAGTGGTAAC	AAAGAAGATGGAAGGTTTACAGCACAGGTCGATAAATCCAGCAAGTATATCTCCTTGTTCATCAGAGACTCACAGCCCAGTGATTCAGCCACCTACCTC	GGGAAGGGGACTATGCTTCTAGTCTCTCCAG
76	713	0.00514493	TGTGCAGCTGGTTACCAGAAAGTTACCTTT	CAAGYQKVTF	TRAV13-1	TRAJ13	GGAGAGAATGTGGAGCAGCATCCTTCAACCCTGAGTGTCCAGGAGGGAGACAGCGCTGTTATCAAGTGTACTTATTCA	GACAGTGCCTCAAACTAC	TTCCCTTGGTATAAGCAAGAACTTGGAAAAGGACCTCAGCTTATTATAGAC	ATTCGTTCAAATGTGGGCGAA	AAGAAAGACCAACGAATTGCTGTTACATTGAACAAGACAGCCAAACATTTCTCCCTGCACATCACAGAGACCCAACCTGAAGACTCGGCTGTCTACTTC	GGAACTGGAACAAAGCTCCAAGTCATCCCAA
77	643	0.00463982	TGTGCTGTGAGTCTCCCGGGAGGAACCTACAAATACATCTTT	CAVSLPGGTYKYIF	TRAV8-6	TRAJ40	GCCCAGTCTGTGACCCAGCTTGACAGCCAAGTCCCTGTCTTTGAAGAAGCCCCTGTGGAGCTGAGGTGCAACTACTCA	TCGTCTGTTTCAGTGTAT	CTCTTCTGGTATGTGCAATACCCCAACCAAGGACTCCAGCTTCTCCTGAAG	TATTTATCAGGATCCACCCTGGTT	AAAGGCATCAACGGTTTTGAGGCTGAATTTAACAAGAGTCAAACTTCCTTCCACTTGAGGAAACCCTCAGTCCATATAAGCGACACGGCTGAGTACTTC	GGAACAGGCACCAGGCTGAAGGTTTTAGCAA
78	621	0.00448107	TGTGCAGCCCCCGAGGGAGGAAACAAGCTGGTCTTT	CAAPEGGNKLVF	TRAV13-1	TRAJ47	GGAGAGAATGTGGAGCAGCATCCTTCAACCCTGAGTGTCCAGGAGGGAGACAGCGCTGTTATCAAGTGTACTTATTCA	GACAGTGCCTCAAACTAC	TTCCCTTGGTATAAGCAAGAACTTGGAAAAGGACCTCAGCTTATTATAGAC	ATTCGTTCAAATGTGGGCGAA	AAGAAAGACCAACGAATTGCTGTTACATTGAACAAGACAGCCAAACATTTCTCCCTGCACATCACAGAGACCCAACCTGAAGACTCGGCTGTCTACTTC	GGCGCAGGAACCATTCTGAGAGTCAAGTCCT
79	571	0.00412027	TCACGGGATGACAAGATCATCTTT	SRDDKIIF	TRAV8-6	TRAJ30	GCCCAGTCTGTGACCCAGCTTGACAGCCAAGTCCCTGTCTTTGAAGAAGCCCCTGTGGAGCTGAGGTGCAACTACTCA	TCGTCTGTTTCAGTGTAT	CTCTTCTGGTATGTGCAATACCCCAACCAAGGACTCCAGCTTCTCCTGAAG	TATTTATCAGGATCCACCCTGGTT	AAAGGCATCAACGGTTTTGAGGCTGAATTTAACAAGAGTCAAACTTCCTTCCACTTGAGGAAACCCTCAGTCCATATAAGCGACACGGCTGAGTACGTC	GGAAAAGGGACACGACTTCATATTCTCCCCA
80	555	0.00400482	TGTGCAGGAGTTGACGGAGGAAGCCAAGGAAATCTCATCTTT	CAGVDGGSQGNLIF	TRAV27	TRAJ42	ACCCAGCTGCTGGAGCAGAGCCCTCAGTTTCTAAGCATCCAAGAGGGAGAAAATCTCACTGTGTACTGCAACTCCTCA	AGTGTTTTTTCCAGC	TTACAATGGTACAGACAGGAGCCTGGGGAAGGTCCTGTCCTCCTGGTGACA	GTAGTTACGGGTGGAGAAGTG	AAGAAGCTGAAGAGACTAACCTTTCAGTTTGGTGATGCAAGAAAGGACAGTTCTCTCCACATCACTGCGGCCCAGCCTGGTGATACAGGCCTCTACCTC	GGAAAAGGCACTAAACTCTCTGTTAAACCAA
81	550	0.00396874	TGTGCAGCAAGCGCGGGGTCTGGGGGTTACCAGAAAGTTACCTTT	CAASAGSGGYQKVTF	TRAV29DV5	TRAJ13	GACCAGCAAGTTAAGCAAAATTCACCATCCCTGAGCGTCCAGGAAGGAAGAATTTCTATTCTGAACTGTGACTATACT	AACAGCATGTTTGATTAT	TTCCTATGGTACAAAAAATACCCTGCTGAAGGTCCTACATTCCTGATATCT	ATAAGTTCCATTAAGGATAAA	AATGAAGATGGAAGATTCACTGTCTTCTTAAACAAAAGTGCCAAGCACCTCTCTCTGCACATTGTGCCCTCCCAGCCTGGAGACTCTGCAGTGTACTTC	GGAACTGGAACAAAGCTCCAAGTCATCCCAA
82	548	0.00395431	TGTGCAGAGGGGGATACAGGCTTTCAGAAACTTGTATTT	CAEGDTGFQKLVF	TRAV5	TRAJ8	GGAGAGGATGTGGAGCAGAGTCTTTTCCTGAGTGTCCGAGAGGGAGACAGCTCCGTTATAAACTGCACTTACACA	GACAGCTCCTCCACCTAC	TTATACTGGTATAAGCAAGAACCTGGAGCAGGTCTCCAGTTGCTGACGTAT	ATTTTTTCAAATATGGACATG	AAACAAGACCAAAGACTCACTGTTCTATTGAATAAAAAGGATAAACATCTGTCTCTGCGCATTGCAGACACCCAGACTGGGGACTCAGCTATCTACTTC	GGAACTGGCACCCGACTTCTGGTCAGTCCAA
83	545	0.00393266	TGTGCTGTGAGCCTTTATACTGGAGGCTTCAAAACTATCTTT	CAVSLYTGGFKTIF	TRAV8-4	TRAJ9	GCCCAGTCGGTGACCCAGCTTGGCAGCCACGTCTCTGTCTCTGAAGGAGCCCTGGTTCTGCTGAGGTGCAACTACTCA	TCGTCTGTTCCACCATAT	CTCTTCTGGTATGTGCAATACCCCAACCAAGGACTCCAGCTTCTCCTGAAG	TACACATCAGCGGCCACCCTGGTT	AAAGGCATCAACGGTTTTGAGGCTGAATTTAAGAAGAGTGAAACCTCCTTCCACCTGACGAAACCCTCAGCCCATATGAGCGACGCGGCTGAGTACTTC	GGAGCAGGAACAAGACTATTTGTTAAAGCAA
84	534	0.00385329	TGTGCTGTGAGAGACTACCAGGACGGCACTGCCAGTAAACTCACCTTT	CAVRDYQDGTASKLTF	TRAV3	TRAJ44	GCTCAGTCAGTGGCTCAGCCGGAAGATCAGGTCAACGTTGCTGAAGGGAATCCTCTGACTGTGAAATGCACCTATTCA	GTCTCTGGAAACCCTTAT	CTTTTTTGGTATGTTCAATACCCCAACCGAGGCCTCCAGTTCCTTCTGAAA	TACATCACAGGGGATAACCTGGTT	AAAGGCAGCTATGGCTTTGAAGCTGAATTTAACAAGAGCCAAACCTCCTTCCACCTGAAGAAACCATCTGCCCTTGTGAGCGACTCCGCTTTGTACTTC	GGGACTGGAACAAGACTTCAGGTCACGCTCG
85	527	0.00380278	TGTGCCGTGGTCGGGGAAACCAGTGGCTCTAGGTTGACCTTT	CAVVGETSGSRLTF	TRAV12-2	TRAJ58	CAGTCTTGGGGGGAGCAGAATTCTGGACCCCTCAGTGTTCCAGAGGGAGCCATTGCCTCTCTCAACTGCACTTACAGT	GACCGAGGTTCCCAGTCC	TTCTTCTGGTACAGACAATATTCTGGGAAAAGCCCTGAGTTGATAATGTTC	ATATACTCCAATGGTGAC	AAAGAAGATGGAAGGTTTACAGCACAGCTCAATAAAGCCAGCCAGTATGTTTCTCTGCTCATCAGAGACTCCCAGCCCAGTGATTCAGCCACCTACCTC	GGGGAAGGAACACAGCTCACAGTGAATCCTG
86	511	0.00368732	TGTGCTGTGGTCCCCATGAATTATGGAGGAAGCCAAGGAAATCTCATCTTT	CAVVPMNYGGSQGNLIF	TRAV8-3	TRAJ42	GCCCAGTCAGTGACCCAGCCTGACATCCACATCACTGTCTCTGAAGGAGCCTCACTGGAGTTGAGATGTAACTATTCC	TATGGGGCAACACCTTAT	CTCTTCTGGTATGTCCAGTCCCCCGGCCAAGGCCTCCAGCTGCTCCTGAAG	TACTTTTCAGGAGACACTCTGGTT	CAAGGCATTAAAGGCTTTGAGGCTGAATTTAAGAGGAGTCAATCTTCCTTCAATCTGAGGAAACCCTCTGTGCATTGGAGTGATGCTGCTGAGTACTTC	GGAAAAGGCACTAAACTCTCTGTTAAACCAA
87	497	0.0035863	TGTGCTGTGAGTCCCCTCATGGACACGGGCAGGAGAGCACTTACTTTT	CAVSPLMDTGRRALTF	TRAV3	TRAJ5	GCTCAGTCAGTGGCTCAGCCGGAAGATCAGGTCAACGTTGCTGAAGGGAATCCTCTGACTGTGAAATGCACCTATTCA	GTCTCTGGAAACCCTTAT	CTTTTTTGGTATGTTCAATACCCCAACCGAGGCCTCCAGTTCCTTCTGAAA	TACATCACAGGGGATAACCTGGTT	AAAGGCAGCTATGGCTTTGAAGCTGAATTTAACAAGAGCCAAACCTCCTTCCACCTGAAGAAACCATCTGCCCTTGTGAGCGACTCCGCTTTGTACTTC	GGGAGTGGAACAAGACTCCAAGTGCAACCAA
88	428	0.0030884	TGCATCGTCAGAGGGAATTATGGTGGTGCTACAAACAAGCTCATCTTT	CIVRGNYGGATNKLIF	TRAV26-1	TRAJ32	.	ACCATCAGTGGAAATGAGTAT	GTGTATTGGTATCGACAGATTCACTCCCAGGGGCCACAGTATATCATTCAT	GGTCTAAAAAACAAT	GAAACCAATGAAATGGCCTCTCTGATCATCACAGAAGACAGAAAGTCCAGCACCTTGATCCTGCCCCACGCTACGCTGAGAGACACTGCTGTGTACTAT	GGAACTGGCACTCTGCTTGCTGTCCAGCCAA
89	403	0.002908	TGTGCAGCAAGCAAACTGGGAGGAGGTGCTGACGGACTCACCTTT	CAASKLGGGADGLTF	TRAV29DV5	TRAJ45	GACCAGCAAGTTAAGCAAAATTCACCATCCCTGAGCGTCCAGGAAGGAAGAATTTCTATTCTGAACTGTGACTATACT	AACAGCATGTTTGATTAT	TTCCTATGGTACAAAAAATACCCTGCTGAAGGTCCTACATTCCTGATATCT	ATAAGTTCCATTAAGGATAAA	AATGAAGATGGAAGATTCACTGTCTTCTTAAACAAAAGTGCCAAGCACCTCTCTCTGCACATTGTGCCCTCCCAGCCTGGAGACTCTGCAGTGTACTTC	GGCAAAGGGACTCATCTAATCATCCAGCCCT
90	382	0.00275647	TGTGCTGTGAACGACCCAGGAGGAAGCTACATACCTACATTT	CAVNDPGGSYIPTF	TRAV8-6	TRAJ6	GCCCAGTCTGTGACCCAGCTTGACAGCCAAGTCCCTGTCTTTGAAGAAGCCCCTGTGGAGCTGAGGTGCAACTACTCA	TCGTCTGTTTCAGTGTAT	CTCTTCTGGTATGTGCAATACCCCAACCAAGGACTCCAGCTTCTCCTGAAG	TATTTATCAGGATCCACCCTGGTT	AAAGGCATCAACGGTTTTGAGGCTGAATTTAACAAGAGTCAAACTTCCTTCCACTTGAGGAAACCCTCAGTCCATATAAGCGACACGGCTGAGTACTTC	GGAAGAGGAACCAGCCTTATTGTTCATCCGT
91	346	0.0024967	TGCGCTGTGAAAGACGACTACAAGCTCAGCTTT	CAVKDDYKLSF	TRAV1-1	TRAJ20	GGACAAAGCCTTGAGCAGCCCTCTGAAGTGACAGCTGTGGAAGGAGCCATTGTCCAGATAAACTGCACGTACCAG	ACATCTGGGTTTTATGGG	CTGTCCTGGTACCAGCAACATGATGGCGGAGCACCCACATTTCTTTCTTAC	AATGCTCTGGATGGTTTG	GAGGAGACAGGTCGTTTTTCTTCATTCCTTAGTCGCTCTGATAGTTATGGTTACCTCATTGTCCAGATAAACTGAGCTCCAGATGAAAGACTCTGCCTCTTACTTC	GGAGCCGGAACCACAGTAACTGTAAGAGCAA
92	317	0.00228744	TGTGCCTCGCCCAAGAGGACCAGTGGCTCTAGGTTGACCTTT	CASPKRTSGSRLTF	TRAV29DV5	TRAJ58	GACCAGCAAGTTAAGCAAAATTCACCATCCCTGAGCGTCCAGGAAGGAAGAATTTCTATTCTGAACTGTGACTATACT	AACAGCATGTTTGATTAT	TTCCTATGGTACAAAAAATACCCTGCTGAAGGTCCTACATTCCTGATATCT	ATAAGTTCCATTAAGGATAAA	AATGAAGATGGAAGATTCACTGTCTTCTTAAACAAAAGTGCCAAGCACCTCTCTCTGCACATTGTGCCCTCCCAGCCTGGAGACTCTGCAGTGTACTTC	GGGGAAGGAACACAGCTCACAGTGAATCCTG
93	296	0.0021359	TGTGCTGTGAGGGTTTCAGGAAACACACCTCTTGTCTTT	CAVRVSGNTPLVF	TRAV3	TRAJ29	GCTCAGTCAGTGGCTCAGCCGGAAGATCAGGTCAACGTTGCTGAAGGGAATCCTCTGACTGTGAAATGCACCTATTCA	GTCTCTGGAAACCCTTAT	CTTTTTTGGTATGTTCAATACCCCAACCGAGGCCTCCAGTTCCTTCTGAAA	TACATCACAGGGGATAACCTGGTT	AAAGGCAGCTATGGCTTTGAAGCTGAATTTAACAAGAGCCAAACCTCCTTCCACCTGAAGAAACCATCTGCCCTTGTGAGCGACTCCGCTTTGTACTTC	GGAAAGGGCACAAGACTTTCTGTGATTGCAA
94	295	0.00212869	TGTGCTCTACCCCCGGGGCTGGCAACAACCGTAAGCTGATTTGG	CALPPGL_NNRKLIW	TRAV16	TRAJ38	GGGGAGTGACTCAGCCCGAGAAGCTCCTCTCTGTCTTTAAAGGGGCCCCAGTGGAGCTGAAGTGCAACTATTCC	TATTCTGGGAGTCCTGAA	CTCTTCTGGTATGTCCAGTACTCCAGACAACGCCTCCAGTTACTCTTGAGA	CACATCTCTAGA	GAGAGCATCAAAGGCTTCACTGCTGACCTTAACAAAGGCGAGACATCTTTCCACCTGAAGAAACCATTTGCTCAAGAGGAAGACTCAGCCATGTATTAC	GGATTGGGAACAAGCCTGGCAGTAAATCCGA
95	290	0.00209261	TGTGCAGCAAGCGGCCCCATGCGCTTT	CAASGPMRF	TRAV29DV5	TRAJ43	GACCAGCAAGTTAAGCAAAATTCACCATCCCTGAGCGTCCAGGAAGGAAGAATTTCTATTCTGAACTGTGACTATACT	AACAGCATGTTTGATTAT	TTCCTATGGTACAAAAAATACCCTGCTGAAGGTCCTACATTCCTGATATCT	ATAAGTTCCATTAAGGATAAA	AATGAAGATGGAAGATTCACTGTCTTCTTAAACAAAAGTGCCAAGCACCTCTCTCTGCACATTGTGCCCTCCCAGCCTGGAGACTCTGCAGTGTACTTC	GGAGCAGGGACCAGACTGACAGTAAAACCAA
96	279	0.00201323	TGTGCTGGGCCTCATTCGGGAGATGACAAGATCATCTTT	CAGPHSGDDKIIF	TRAV35	TRAJ30	GGTCAACAGCTGAATCAGAGTCCTCAATCTATGTTTATCCAGGAAGGAGAAGATGTCTCCATGAACTGCACTTCTTCA	AGCATATTTAACACC	TGGCTATGGTACAAGCAGGAACCTGGGGAAGGTCCTGTCCTCTTGATAGCC	TTATATAAGGCTGGTGAATTG	ACCTCAAATGGAAGACTGACTGCTCAGTTTGGTATAACCAGAAAGGACAGCTTCCTGAATATCTCAGCATCCATACCTAGTGATGTAGGCATCTACTTC	GGAAAAGGGACACGACTTCATATTCTCCCCA
97	278	0.00200602	TGTGCAATGAGAGAGGCCTGGGAGGGTGGCTACAATAAGCTGATTTTT	CAMREAWEGGYNKLIF	TRAV14DV4	TRAJ4	GCCCAGAAGATAACTCAAACCCAACCAGGAATGTTCGTGCAGGAAAAGGAGGCTGTGACTCTGGACTGCACATATGAC	ACCAGTGATCAAAGTTATGGT	CTATTCTGGTACAAGCAGCCCAGCAGTGGGGAAATGATTTTTCTTATTTAT	CAGGGGTCTTATGACGAGCAAAAT	GCAACAGAAGGTCGCTACTCATTGAATTTCCAGAAGGCAAGAAAATCCGCCAACCTTGTCATCTCCGCTTCACAACTGGGGGACTCAGCAATGTATTTC	GGAGCAGGGACCAGGCTGGCTGTACACCCAT
98	272	0.00196272	TGTGCTGTGACCAGCCCTTCTGGTTCTGCAAGGCAACTGACCTTT	CAVTSPSGSARQLTF	TRAV8-6	TRAJ22	GCCCAGTCTGTGACCCAGCTTGACAGCCAAGTCCCTGTCTTTGAAGAAGCCCCTGTGGAGCTGAGGTGCAACTACTCA	TCGTCTGTTTCAGTGTAT	CTCTTCTGGTATGTGCAATACCCCAACCAAGGACTCCAGCTTCTCCTGAAG	TATTTATCAGGATCCACCCTGGTT	AAAGGCATCAACGGTTTTGAGGCTGAATTTAACAAGAGTCAAACTTCCTTCCACTTGAGGAAACCCTCAGTCCATATAAGCGACACGGCTGAGTACTTC	GGATCTGGGACACAATTGACTGTTTTACCTG
99	256	0.00184727	TGTGCAATGACCCCTGGAGGCTTCAAAACTATCTTT	CAMTPGGFKTIF	TRAV14DV4	TRAJ9	GCCCAGAAGATAACTCAAACCCAACCAGGAATGTTCGTGCAGGAAAAGGAGGCTGTGACTCTGGACTGCACATATGAC	ACCAGTGATCAAAGTTATGGT	CTATTCTGGTACAAGCAGCCCAGCAGTGGGGAAATGATTTTTCTTATTTAT	CAGGGGTCTTATGACGAGCAAAAT	GCAACAGAAGGTCGCTACTCATTGAATTTCCAGAAGGCAAGAAAATCCGCCAACCTTGTCATCTCCGCTTCACAACTGGGGGACTCAGCAATGTATTTC	GGAGCAGGAACAAGACTATTTGTTAAAGCAA
100	254	0.00183284	TGCATCGTCAGAGATGACAAGATCATCTTT	CIVRDDKIIF	TRAV26-1	TRAJ30	GATGCTAAGACCACCCAGCCCACCTCCATGGATTGCGCTGAAGGAAGAGCTGCAAACCTGCCTTGTAATCACTCT	ACCATCAGTGGAAATGAGTAT	GTGTATTGGTATCGACAGATTCACTCCCAGGGGCCACAGTATATCATTCAT	GGTCTAAAAAACAAT	GAAACCAATGAAATGGCCTCTCTGATCATCACAGAAGACAGAAAGTCCAGCACCTTGATCCTGCCCCACGCTACGCTGAGAGACACTGCTGTGTACTAT	GGAAAAGGGACACGACTTCATATTCTCCCCA
101	244	0.00176068	TGTGCTGTGAGATCAGGAGGAAGCTACATACCTACATTT	CAVRSGGSYIPTF	TRAV21	TRAJ6	AAACAGGAGGTGACGCAGATTCCTGCAGCTCTGAGTGTCCCAGAAGGAGAAAACTTGGTTCTCAACTGCAGTTTCACT	GATAGCGCTATTTACAAC	CTCCAGTGGTTTAGGCAGGACCCTGGGAAAGGTCTCACATCTCTGTTGCTT	ATTCAGTCAAGTCAGAGAGAG	CAAACAAGTGGAAGACTTAATGCCTCGCTGGATAAATCATCAGGACGTAGTACTTTATACATTGCAGCTTCTCAGCCTGGTGACTCAGCCACCTACCTC	GGAAGAGGAACCAGCCTTATTGTTCATCCGT
102	244	0.00176068	TGTGCTGTGAGACGGATGGACAGCTATAAATTGATCTTC	CAVRRMDSYKLIF	TRAV3	TRAJ12	GCTCAGTCAGTGGCTCAGCCGGAAGATCAGGTCAACGTTGCTGAAGGGAATCCTCTGACTGTGAAATGCACCTATTCA	GTCTCTGGAAACCCTTAT	CTTTTTTGGTATGTTCAATACCCCAACCGAGGCCTCCAGTTCCTTCTGAAA	TACATCACAGGGGATAACCTGGTT	AAAGGCAGCTATGGCTTTGAAGCTGAATTTAACAAGAGCCAAACCTCCTTCCACCTGAAGAAACCATCTGCCCTTGTGAGCGACTCCGCTTTGTACTTC	GGGAGTGGGACCAGACTGCTGGTCAGGCCTG
103	239	0.0017246	TGTGCTGTGAGTGGTTCCAACCAGGCAGGAACTGCTCTGATCTTT	CAVSGSNQAGTALIF	TRAV8-4	TRAJ15	GCCCAGTCGGTGACCCAGCTTGGCAGCCACGTCTCTGTCTCTGAAGGAGCCCTGGTTCTGCTGAGGTGCAACTACTCA	TCGTCTGTTCCACCATAT	CTCTTCTGGTATGTGCAATACCCCAACCAAGGACTCCAGCTTCTCCTGAAG	TACACATCAGCGGCCACCCTGGTT	AAAGGCATCAACGGTTTTGAGGCTGAATTTAAGAAGAGTGAAACCTCCTTCCACCTGACGAAACCCTCAGCCCATATGAGCGACGCGGCTGAGTACTTC	GGGAAGGGAACCACCTTATCAGTGAGTTCCA
104	213	0.00153699	TGTGCTGTGAGTGTATATAACCAGGGAGGAAAGCTTATCTTC	CAVSVYNQGGKLIF	TRAV3	TRAJ23	GCTCAGTCAGTGGCTCAGCCGGAAGATCAGGTCAACGTTGCTGAAGGGAATCCTCTGACTGTGAAATGCACCTATTCA	GTCTCTGGAAACCCTTAT	CTTTTTTGGTATGTTCAATACCCCAACCGAGGCCTCCAGTTCCTTCTGAAA	TACATCACAGGGGATAACCTGGTT	AAAGGCAGCTATGGCTTTGAAGCTGAATTTAACAAGAGCCAAACCTCCTTCCACCTGAAGAAACCATCTGCCCTTGTGAGCGACTCCGCTTTGTACTTC	GGACAGGGAACGGAGTTATCTGTGAAACCCA
105	199	0.00143596	TGTGCTGTGAGAGACGGAAGGGGAGGAAGCTACATACCTACATTT	CAVRDGRGGSYIPTF	TRAV3	TRAJ6	GCTCAGTCAGTGGCTCAGCCGGAAGATCAGGTCAACGTTGCTGAAGGGAATCCTCTGACTGTGAAATGCACCTATTCA	GTCTCTGGAAACCCTTAT	CTTTTTTGGTATGTTCAATACCCCAACCGAGGCCTCCAGTTCCTTCTGAAA	TACATCACAGGGGATAACCTGGTT	AAAGGCAGCTATGGCTTTGAAGCTGAATTTAACAAGAGCCAAACCTCCTTCCACCTGAAGAAACCATCTGCCCTTGTGAGCGACTCCGCTTTGTACTTC	GGAAGAGGAACCAGCCTTATTGTTCATCCGT
106	171	0.00123392	TGTGCTCTAGCAAAACCCCCCGCCCCAGGAGGAAGCTACATACCTACATTT	CALAKPPAPGGSYIPTF	TRAV6	TRAJ6	AGCCAAAAGATAGAACAGAATTCCGAGGCCCTGAACATTCAGGAGGGTAAAACGGCCACCCTGACCTGCAACTATACA	AACTATTCCCCAGCATAC	TTACAGTGGTACCGACAAGATCCAGGAAGAGGCCCTGTTTTCTTGCTACTC	ATACGTGAAAATGAGAAAGAA	AAAAGGAAAGAAAGACTGAAGGTCACCTTTGATACCACCCTTAAACAGAGTTTGTTTCATATCACAGCCTCCCAGCCTGCAGACTCAGCTACCTACCTC	GGAAGAGGAACCAGCCTTATTGTTCATCCGT
107	141	0.00101744	TGTGCAATGAGCGAATCCGGGAACTTCAACAAATTTTACTTT	CAMSESGNFNKFYF	TRAV12-3	TRAJ21	CAGAAGGAGGTGGAGCAGGATCCTGGACCACTCAGTGTTCCAGAGGGAGCCATTGTTTCTCTCAACTGCACTTACAGC	AACAGTGCTTTTCAATAC	TTCATGTGGTACAGACAGTATTCCAGAAAAGGCCCTGAGTTGCTGATGTAC	ACATACTCCAGTGGTAAC	AAAGAAGATGGAAGGTTTACAGCACAGGTCGATAAATCCAGCAAGTATATCTCCTTGTTCATCAGAGACTCACAGCCCAGTGATTCAGCCACCTACCTC	GGATCTGGGACCAAACTCAATGTAAAACCAA
108	140	0.00101022	TGTGCAGCAAGCGTTCAGGGAGCCCAGAAGCTGGTATTT	CAASVQGAQKLVF	TRAV29DV5	TRAJ54	GACCAGCAAGTTAAGCAAAATTCACCATCCCTGAGCGTCCAGGAAGGAAGAATTTCTATTCTGAACTGTGACTATACT	AACAGCATGTTTGATTAT	TTCCTATGGTACAAAAAATACCCTGCTGAAGGTCCTACATTCCTGATATCT	ATAAGTTCCATTAAGGATAAA	AATGAAGATGGAAGATTCACTGTCTTCTTAAACAAAAGTGCCAAGCACCTCTCTCTGCACATTGTGCCCTCCCAGCCTGGAGACTCTGCAGTGTACTTC	GGCCAAGGAACCAGGCTGACTATCAACCCAA
109	44	0.000317499	TGTGCTGTGAGTGACCCTGGAGGCTTCAAAACTATCTTT	CAVSDPGGFKTIF	TRAV8-4	TRAJ9	.	.	.	.	.	GGAGCAGGAACAAGACTATTTGTTAAAGCAA
110	37	0.000266988	TGCCTCGTGGGTGCCCGAATTCAGGAAACACACCTCTTGTCTTT	CLVGARI_GNTPLVF	TRAV4	TRAJ29	CTTGCTAAGACCACCCAGCCCATCTCCATGGACTCATATGAAGGACAAGAAGTGAACATAACCTGTAGCCACAAC	AACATTGCTACAAATGATTAT	ATCACGTGGTACCAACAGTTTCCCAGCCAAGGACCACGATTTATTATTCAA	GGATACAAGACAAAA	GTTACAAACGAAGTGGCCTCCCTGTTTATCCCTGCCGACAGAAAGTCCAGCACTCTGAGCCTGCCCCGGGTTTCCCTGAGCGACACTGCTGTGTACTAC	GGAAAGGGCACAAGACTTTCTGTGATTGCAA
111	23	0.000165966	TGTGCCGTGAGTACTGGAGGCTTCAAAACTATCTTT	CAVSTGGFKTIF	TRAV8-1	TRAJ9	GCCCAGTCTGTGAGCCAGCATAACCACCACGTAATTCTCTCTGAAGCAGCCTCACTGGAGTTGGGATGCAACTATTCC	TATGGTGGAACTGTTAAT	CTCTTCTGGTATGTCCAGTACCCTGGTCAACACCTTCAGCTTCTCCTCAAG	TACTTTTCAGGGGATCCACTGGTT	AAAGGCATCAAGGGCTTTGAGGCTGAATTTATAAAGAGTAAATTCTCCTTTAATCTGAGGAAACCCTCTGTGCAGTGGAGTGACACAGCTGAGTACTTC	GGAGCAGGAACAAGACTATTTGTTAAAGCAA
112	22	0.00015875	TGTGCAGAGAGTATACCCGCCGACAAGCTCATCTTT	CAESIPADKLIF	TRAV5	TRAJ34	GGAGAGGATGTGGAGCAGAGTCTTTTCCTGAGTGTCCGAGAGGGAGACAGCTCCGTTATAAACTGCACTTACACA	GACAGCTCCTCCACCTAC	TTATACTGGTATAAGCAAGAACCTGGAGCAGGTCTCCAGTTGCTGACGTAT	ATTTTTTCAAATATGGACATG	AAACAAGACCAAAGACTCACTGTTCTATTGAATAAAAAGGATAAACATCTGTCTCTGCGCATTGCAGACACCCAGACTGGGGACTCAGCTATCTACTTC	GGGACTGGGACCAGATTACAAGTCTTTCCAA
113	21	0.000151534	TGTGCTGTGAGAGAGGAGTACAGCAGTGCTTCCAAGATAATCTTT	CAVREEYSSASKIIF	TRAV1-2	TRAJ3	GGACAAAACATTGACCAGCCCACTGAGATGACAGCTACGGAAGGTGCCATTGTCCAGATCAACTGCACGTACCAG	ACATCTGGGTTCAACGGG	CTGTTCTGGTACCAGCAACATGCTGGCGAAGCACCCACATTTCTGTCTTAC	AATGTTCTGGATGGTTTG	GAGGAGAAAGGTCGTTTTTCTTCATTCCTTAGTCGGTCTAAAGGGTACAGTTACCTCCTTTTGAAGGAGCTCCAGATGAAAGACTCTGCCTCTTACCTC	GGATCAGGGACCAGACTCAGCATCCGGCCAA
114	18	0.000129886	TGTGCAGCAAGCTCTTTATTAACCTTT	CAASSLLTF	TRAV29DV5	TRAJ48	GACCAGCAAGTTAAGCAAAATTCACCATCCCTGAGCGTCCAGGAAGGAAGAATTTCTATTCTGAACTGTGACTATACT	AACAGCATGTTTGATTAT	TTCCTATGGTACAAAAAATACCCTGCTGAAGGTCCTACATTCCTGATATCT	ATAAGTTCCATTAAGGATAAA	AATGAAGATGGAAGATTCACTGTCTTCTTAAACAAAAGTGCCAAGCACCTCTCTCTGCACATTGTGCCCTCCCAGCCTGGAGACTCTGCAGTGTACTTC	GGGACTGGAACAAGACTCACCATCATACCCA
115	13	9.38066e-05	TGTGGCACAGCGATAGGCTTTGGGAATGTGCTGCATTGC	CGTAIGFGNVLHC	TRAV30	TRAJ35	.	AAGGCTTTATATTCT	GTACACTGGTACAGGCAGAAGCATGGTGAAGCACCCGTCTTCCTGATGATA	TTACTGAAGGGTGGAGAACAG	AAGGGTCATGAAAAAATATCTGCTTCATTTAATGAAAAAAAGCAGCAAAGCTCCCTGTACCTTACGGCCTCCCAGCTCAGTTACTCAGGAACCTACTTC	GGGTCCGGCACTCAAGTGATTGTTTTACCAC
116	11	7.93748e-05	TGTGCAGCCGACTCTGGCAACACAGGCAAACTAATCTTT	CAADSGNTGKLIF	TRAV5	TRAJ37	.	.	.	.	.	GGGCAAGGGACAACTTTACAAGTAAAACCAG
117	10	7.21589e-05	TGTGCTCTTGGGGACCCCTATGGGATTTATAACCAGGGAGGAAAGCTTATCTTC	CALGDPYGIYNQGGKLIF	TRDV1	TRAJ23	GCCCAGAAGGTTACTCAAGCCCAGTCATCAGTATCCATGCCAGTGAGGAAAGCAGTCACCCTGAACTGCCTGTATGAA	ACAAGTTGGTGGTCATATTAT	ATTTTTTGGTACAAGCAACTTCCCAGCAAAGAGATGATTTTCCTTATTCGC	CAGGGTTCT	GATGAACAGAATGCAAAAAGTGGTCGCTATTCTGTCAACTTCAAGAAAGCAGCGAAATCCGTCGCCTTAACCATTTCAGCCTTACAGCTAGAAGATTCAGCAAAGTACTTT	GGACAGGGAACGGAGTTATCTGTGAAACCCA
118	9	6.4943e-05	TGTGCCGCCCTAAATACTGGAGGCTTCAAAACTATCTTT	CAALNTGGFKTIF	TRAV12-2	TRAJ9	CAGAAGGAGGTGGAGCAGAATTCTGGACCCCTCAGTGTTCCAGAGGGAGCCATTGCCTCTCTCAACTGCACTTACAGT	GACCGAGGTTCCCAGTCC	TTCTTCTGGTACAGACAATATTCTGGGAAAAGCCCTGAGTTGATAATGTTC	ATATACTCCAATGGTGAC	AAAGAAGATGGAAGGTTTACAGCACAGCTCAATAAAGCCAGCCAGTATGTTTCTCTGCTCATCAGAGACTCCCAGCCCAGTGATTCAGCCACCTACCTC	GGAGCAGGAACAAGACTATTTGTTAAAGCAA
119	8	5.77271e-05	TGTGCTCTGAGTGATGGGACTAACTTTGGAAATGAGAAATTAACCTTT	CALSDGTNFGNEKLTF	TRAV9-2	TRAJ48	.	.	.	.	.	GGGACTGGAACAAGACTCACCATCATACCCA
120	8	5.77271e-05	TGTGCTGTGAGCAATGACATGCGCTTT	CAVSNDMRF	TRAV21	TRAJ43	AAACAGGAGGTGACGCAGATTCCTGCAGCTCTGAGTGTCCCAGAAGGAGAAAACTTGGTTCTCAACTGCAGTTTCACT	GATAGCGCTATTTACAAC	CTCCAGTGGTTTAGGCAGGACCCTGGGAAAGGTCTCACATCTCTGTTGCTT	ATTCAGTCAAGTCAGAGAGAG	CAAACAAGTGGAAGACTTAATGCCTCGCTGGATAAATCATCAGGACGTAGTACTTTATACATTGCAGCTTCTCAGCCTGGTGACTCAGCCACCTACCTC	GGAGCAGGGACCAGACTGACAGTAAAACCAA
121	7	5.05112e-05	TGTGCTTCGCGTAACGGTGGGGAGGTAGCAACTATAAACTGACATTT	CASRNGGE_SNYKLTF	TRAV19	TRAJ53	GCTCAGAAGGTAACTCAAGCGCAGACTGAAATTTCTGTGGTGGAGAAGGAGGATGTGACCTTGGACTGTGTGTATGAA	ACCCGTGATACTACTTATTAC	TTATTCTGGTACAAGCAACCACCAAGTGGAGAATTGGTTTTCCTTATTCGT	CGGAACTCTTTTGATGAGCAAAAT	GAAATAAGTGGTCGGTATTCTTGGAACTTCCAGAAATCCACCAGTTCCTTCAACTTCACCATCACAGCCTCACAAGTCGTGGACTCAGCAGTATACTTC	GGAAAAGGAACTCTCTTAACCGTGAATCCAA
122	5	3.60795e-05	TGTGCTGTGAGTGATGGACCCTGGCAACACAGGCAAACTAATCTTT	CAVSDGPW_NTGKLIF	TRAV8-6	TRAJ37	GCCCAGTCTGTGACCCAGCTTGACAGCCAAGTCCCTGTCTTTGAAGAAGCCCCTGTGGAGCTGAGGTGCAACTACTCA	TCGTCTGTTTCAGTGTAT	CTCTTCTGGTATGTGCAATACCCCAACCAAGGACTCCAGCTTCTCCTGAAG	TATTTATCAGGATCCACCCTGGTT	AAAGGCATCAACGGTTTTGAGGCTGAATTTAACAAGAGTCAAACTTCCTTCCACTTGAGGAAACCCTCAGTCCATATAAGCGACACGGCTGAGTACTTC	GGGCAAGGGACAACTTTACAAGTAAAACCAG
123	5	3.60795e-05	TGTGCTCGTGGGGAAGTTCAGGGAGCCCAGAAGCTGGTATTT	CARGEVQGAQKLVF	TRDV1	TRAJ54	GCCCAGAAGGTTACTCAAGCCCAGTCATCAGTATCCATGCCAGTGAGGAAAGCAGTCACCCTGAACTGCCTGTATGAA	ACAAGTTGGTGGTCATATTAT	ATTTTTTGGTACAAGCAACTTCCCAGCAAAGAGATGATTTTCCTTATTCGC	CAGGGTTCT	GATGAACAGAATGCAAAAAGTGGTCGCTATTCTGTCAACTTCAAGAAAGCAGCGAAATCCGTCGCCTTAACCATTTCAGCCTTACAGCTAGAAGATTCAGCAAAGTACTTT	GGCCAAGGAACCAGGCTGACTATCAACCCAA
124	5	3.60795e-05	TGTCCACCTTTATATTATAACCAGGGAGGAAAGCTTATCTTC	CPPLYYNQGGKLIF	TRAV8-4	TRAJ23	GCCCAGTCGGTGACCCAGCTTGGCAGCCACGTCTCTGTCTCTGAAGGAGCCCTGGTTCTGCTGAGGTGCAACTACTCA	TCGTCTGTTCCACCATAT	CTCTTCTGGTATGTGCAATACCCCAACCAAGGACTCCAGCTTCTCCTGAAG	TACACATCAGCGGCCACCCTGGTT	AAAGGCATCAACGGTTTTGAGGCTGAATTTAAGAAGAGTGAAACCTCCTTCCACCTGACGAAACCCTCAGCCCATATGAGCGACGCGGCTGAGTACTTC	GGACAGGGAACGGAGTTATCTGTGAAACCCA
125	5	3.60795e-05	TGTGCTGTGCAGGCGACCTATGGTCAGAATTTTGTCTTT	CAVQATYGQNFVF	TRAV20	TRAJ26	GAAGACCAGGTGACGCAGAGTCCCGAGGCCCTGAGACTCCAGGAGGGAGAGAGTAGCAGTCTTAACTGCAGTTACACA	GTCAGCGGTTTAAGAGGG	CTGTTCTGGTATAGGCAAGATCCTGGGAAAGGCCCTGAATTCCTCTTCACC	CTGTATTCAGCTGGGGAAGAA	AAGGAGAAAGAAAGGCTAAAAGCCACATTAACAAAGAAGGAAAGCTTTCTGCACATCACAGCCCCTAAACCTGAAGACTCAGCCACTTATCTC	GGTCCCGGAACCAGATTGTCCGTGCTGCCCT
126	5	3.60795e-05	TGTGTGACGGGTGGCCATCCAATGCAGGCAAATCAACCTTT	CVTGGHP_AGKSTF	TRAV27	TRAJ27	.	.	.	.	.	GGGGATGGGACTACGCTCACTGTGAAGCCAA
127	4	2.88636e-05	TGTGCTGTGAGAGATCCGAATTATGGTGGTGCTACAAACAAGCTCATCTTT	CAVRDPNYGGATNKLIF	TRAV1-1	TRAJ32	GGACAAAGCCTTGAGCAGCCCTCTGAAGTGACAGCTGTGGAAGGAGCCATTGTCCAGATAAACTGCACGTACCAG	ACATCTGGGTTTTATGGG	CTGTCCTGGTACCAGCAACATGATGGCGGAGCACCCACATTTCTTTCTTAC	AATGCTCTGGATGGTTTG	GAGGAGACAGGTCGTTTTTCTTCATTCCTTAGTCGCTCTGATAGTTATGGTTACCTCCTTCTACAGGAGCTCCAGATGAAAGACTCTGCCTCTTACCTC	GGAACTGGCACTCTGCTTGCTGTCCAGCCAA
128	4	2.88636e-05	TGTGCTCTAAAGCGGACTTATGGAGGAAGCCAAGGAAATCTCATCTTT	CALKRTYGGSQGNLIF	TRAV16	TRAJ42	GCCCAGAGAGTGACTCAGCCCGAGAAGCTCCTCTCTGTCTTTAAAGGGGCCCCAGTGGAGCTGAAGTGCAACTATTCC	TATTCTGGGAGTCCTGAA	CTCTTCTGGTATGTCCAGTACTCCAGACAACGCCTCCAGTTACTCTTGAGA	CACATCTCTAGA	GAGAGCATCAAAGGCTTCACTGCTGACCTTAACAAAGGCGAGACATCTTTCCACCTGAAGAAACCATTTGCTCAAGAGGAAGACTCAGCCATGTATTAC	GGAAAAGGCACTAAACTCTCTGTTAAACCAA
129	4	2.88636e-05	TGTGCAGCAAGTATGTGGGAACATGGAAACAAACTGGTCTTT	CAASMWEHGNKLVF	TRAV13-1	TRAJ47	GGAGAGAATGTGGAGCAGCATCCTTCAACCCTGAGTGTCCAGGAGGGAGACAGCGCTGTTATCAAGTGTACTTATTCA	GACAGTGCCTCAAACTAC	TTCCCTTGGTATAAGCAAGAACTTGGAAAAGGACCTCAGCTTATTATAGAC	ATTCGTTCAAATGTGGGCGAA	AAGAAAGACCAACGAATTGCTGTTACATTGAACAAGACAGCCAAACATTTCTCCCTGCACATCACAGAGACCCAACCTGAAGACTCGGCTGTCTACTTC	GGCGCAGGAACCATTCTGAGAGTCAAGTCCT
130	4	2.88636e-05	TGTGCTTATAGGTTCCTTAATGACATGCGCTTT	CAYRFLNDMRF	TRAV38-2DV8	TRAJ43	GCTCAGACAGTCACTCAGTCTCAACCAGAGATGTCTGTGCAGGAGGCAGAGACCGTGACCCTGAGCTGCACATATGAC	ACCAGTGAGAGTGATTATTAT	TTATTCTGGTACAAGCAGCCTCCCAGCAGGCAGATGATTCTCGTTATTCGC	CAAGAAGCTTATAAGCAACAGAAT	GCAACAGAGAATCGTTTCTCTGTGAACTTCCAGAAAGCAGCCAAATCCTTCAGTCTCAAGATCTCAGACTCACAGCTGGGGGATGCCGCGATGTATTTC	GGAGCAGGGACCAGACTGACAGTAAAACCAA
131	4	2.88636e-05	TGTGCAGCAAGCGGGCGCTTT	CAASGRF	TRAV29DV5	TRAJ43	GACCAGCAAGTTAAGCAAAATTCACCATCCCTGAGCGTCCAGGAAGGAAGAATTTCTATTCTGAACTGTGACTATACT	AACAGCATGTTTGATTAT	TTCCTATGGTACAAAAAATACCCTGCTGAAGGTCCTACATTCCTGATATCT	ATAAGTTCCATTAAGGATAAA	AATGAAGATGGAAGATTCACTGTCTTCTTAAACAAAAGTGCCAAGCACCTCTCTCTGCACATTGTGCCCTCCCAGCCTGGAGACTCTGCAGTGTACTTC	GGAGCAGGGACCAGACTGACAGTAAAACCAA
132	3	2.16477e-05	TGTGTTGTGAGTGTTCTTCATGGCTCTGGCAACACAGGCAAACTAATCTTT	CVVSVLHGSGNTGKLIF	TRAV8-4	TRAJ37	GCCCAGTCGGTGACCCAGCTTGGCAGCCACGTCTCTGTCTCTGAAGGAGCCCTGGTTCTGCTGAGGTGCAACTACTCA	TCGTCTGTTCCACCATAT	CTCTTCTGGTATGTGCAATACCCCAACCAAGGACTCCAGCTTCTCCTGAAG	TACACATCAGCGGCCACCCTGGTT	AAAGGCATCAACGGTTTTGAGGCTGAATTTAAGAAGAGTGAAACCTCCTTCCACCTGACGAAACCCTCAGCCCATATGAGCGACGCGGCTGAGTACTTC	GGGCAAGGGACAACTTTACAAGTAAAACCAG
133	3	2.16477e-05	TGTGCTCTGAGTGAGGGCCCCGTTCTGGTGGCTACAATAAGCTGATTTTT	CALSEGPV_GGYNKLIF	TRAV19	TRAJ4	GCTCAGAAGGTAACTCAAGCGCAGACTGAAATTTCTGTGGTGGAGAAGGAGGATGTGACCTTGGACTGTGTGTATGAA	ACCCGTGATACTACTTATTAC	TTATTCTGGTACAAGCAACCACCAAGTGGAGAATTGGTTTTCCTTATTCGT	CGGAACTCTTTTGATGAGCAAAAT	GAAATAAGTGGTCGGTATTCTTGGAACTTCCAGAAATCCACCAGTTCCTTCAACTTCACCATCACAGCCTCACAAGTCGTGGACTCAGCAGTATACTTC	GGAGCAGGGACCAGGCTGGCTGTACACCCAT
134	3	2.16477e-05	TGTGCTGTGAGTGGGGTTTATGGAGGAAGCCAAGGAAATCTCATCTTT	CAVSGVYGGSQGNLIF	TRAV21	TRAJ42	AAACAGGAGGTGACGCAGATTCCTGCAGCTCTGAGTGTCCCAGAAGGAGAAAACTTGGTTCTCAACTGCAGTTTCACT	GATAGCGCTATTTACAAC	CTCCAGTGGTTTAGGCAGGACCCTGGGAAAGGTCTCACATCTCTGTTGCTT	ATTCAGTCAAGTCAGAGAGAG	CAAACAAGTGGAAGACTTAATGCCTCGCTGGATAAATCATCAGGACGTAGTACTTTATACATTGCAGCTTCTCAGCCTGGTGACTCAGCCACCTACCTC	GGAAAAGGCACTAAACTCTCTGTTAAACCAA
135	3	2.16477e-05	TGTGCTCTAAGTACCCCCACCAGGGGCTCTAGCAACACAGGCAAACTAATCTTT	CALSTPTRGSSNTGKLIF	TRAV16	TRAJ37	GCCCAGAGAGTGACTCAGCCCGAGAAGCTCCTCTCTGTCTTTAAAGGGGCCCCAGTGGAGCTGAAGTGCAACTATTCC	TATTCTGGGAGTCCTGAA	CTCTTCTGGTATGTCCAGTACTCCAGACAACGCCTCCAGTTACTCTTGAGA	CACATCTCTAGA	GAGAGCATCAAAGGCTTCACTGCTGACCTTAACAAAGGCGAGACATCTTTCCACCTGAAGAAACCATTTGCTCAAGAGGAAGACTCAGCCATGTATTAC	GGGCAAGGGACAACTTTACAAGTAAAACCAG
136	3	2.16477e-05	TGTGCTGTGAGTGATCCTGGTTCTGCAAGGCAACTGACCTTT	CAVSDPGSARQLTF	TRAV8-4	TRAJ22	GCCCAGTCGGTGACCCAGCTTGGCAGCCACGTCTCTGTCTCTGAAGGAGCCCTGGTTCTGCTGAGGTGCAACTACTCA	TCGTCTGTTCCACCATAT	CTCTTCTGGTATGTGCAATACCCCAACCAAGGACTCCAGCTTCTCCTGAAG	TACACATCAGCGGCCACCCTGGTT	AAAGGCATCAACGGTTTTGAGGCTGAATTTAAGAAGAGTGAAACCTCCTTCCACCTGACGAAACCCTCAGCCCATATGAGCGACGCGGCTGAGTACTTC	GGATCTGGGACACAATTGACTGTTTTACCTG
137	3	2.16477e-05	TGTGCTACGGATGATACTGGAGGCTTCAAAACTATCTTT	CATDDTGGFKTIF	TRAV17	TRAJ9	AGTCAACAGGGAGAAGAGGATCCTCAGGCCTTGAGCATCCAGGAGGGTGAAAATGCCACCATGAACTGCAGTTACAAA	ACTAGTATAAACAAT	TTACAGTGGTATAGACAAAATTCAGGTAGAGGCCTTGTCCACCTAATTTTA	ATACGTTCAAATGAAAGAGAG	AAACACAGTGGAAGATTAAGAGTCACGCTTGACACTTCCAAGAAAAGCAGTTCCTTGTTGATCACGGCTTCCCGGGCAGCAGACACTGCTTCTTACTTC	GGAGCAGGAACAAGACTATTTGTTAAAGCAA
138	3	2.16477e-05	TGTGCCGTGACATCACCAGGAACCTACAAATACATCTTT	CAVTSPGTYKYIF	TRAV8-1	TRAJ40	GCCCAGTCTGTGAGCCAGCATAACCACCACGTAATTCTCTCTGAAGCAGCCTCACTGGAGTTGGGATGCAACTATTCC	TATGGTGGAACTGTTAAT	CTCTTCTGGTATGTCCAGTACCCTGGTCAACACCTTCAGCTTCTCCTCAAG	TACTTTTCAGGGGATCCACTGGTT	AAAGGCATCAAGGGCTTTGAGGCTGAATTTATAAAGAGTAAATTCTCCTTTAATCTGAGGAAACCCTCTGTGCAGTGGAGTGACACAGCTGAGTACTTC	GGAACAGGCACCAGGCTGAAGGTTTTAGCAA
139	3	2.16477e-05	TGTGCAGCAAGCCTTAATGCAGGCAACATGCTCACCTTT	CAASLNAGNMLTF	TRAV29DV5	TRAJ39	GACCAGCAAGTTAAGCAAAATTCACCATCCCTGAGCGTCCAGGAAGGAAGAATTTCTATTCTGAACTGTGACTATACT	AACAGCATGTTTGATTAT	TTCCTATGGTACAAAAAATACCCTGCTGAAGGTCCTACATTCCTGATATCT	ATAAGTTCCATTAAGGATAAA	AATGAAGATGGAAGATTCACTGTCTTCTTAAACAAAAGTGCCAAGCACCTCTCTCTGCACATTGTGCCCTCCCAGCCTGGAGACTCTGCAGTGTACTTC	GGAGGGGGAACAAGGTTAATGGTCAAACCCC
140	3	2.16477e-05	TGTGCAGCAACCAACTATGGTCAGAATTTTGTCTTT	CAATNYGQNFVF	TRAV29DV5	TRAJ26	GACCAGCAAGTTAAGCAAAATTCACCATCCCTGAGCGTCCAGGAAGGAAGAATTTCTATTCTGAACTGTGACTATACT	AACAGCATGTTTGATTAT	TTCCTATGGTACAAAAAATACCCTGCTGAAGGTCCTACATTCCTGATATCT	ATAAGTTCCATTAAGGATAAA	AATGAAGATGGAAGATTCACTGTCTTCTTAAACAAAAGTGCCAAGCACCTCTCTCTGCACATTGTGCCCTCCCAGCCTGGAGACTCTGCAGTGTACTTC	GGTCCCGGAACCAGATTGTCCGTGCTGCCCT
141	3	2.16477e-05	TGTGGCACAGAGAACACCGGTAACCAGTTCTATTTT	CGTENTGNQFYF	TRAV30	TRAJ49	CAACAACCAGTGCAGAGTCCTCAAGCCGTGATCCTCCGAGAAGGGGAAGATGCTGTCATCAACTGCAGTTCCTCC	AAGGCTTTATATTCT	GTACACTGGTACAGGCAGAAGCATGGTGAAGCACCCGTCTTCCTGATGATA	TTACTGAAGGGTGGAGAACAG	AAGGGTCATGAAAAAATATCTGCTTCATTTAATGAAAAAAAGCAGCAAAGCTCCCTGTACCTTACGGCCTCCCAGCTCAGTTACTCAGGAACCTACTTC	GGGACAGGGACAAGTTTGACGGTCATTCCAA
142	3	2.16477e-05	TGTGCAGCAAAGGGTGAGAAATTAACCTTT	CAAKGEKLTF	TRAV29DV5	TRAJ48	GACCAGCAAGTTAAGCAAAATTCACCATCCCTGAGCGTCCAGGAAGGAAGAATTTCTATTCTGAACTGTGACTATACT	AACAGCATGTTTGATTAT	TTCCTATGGTACAAAAAATACCCTGCTGAAGGTCCTACATTCCTGATATCT	ATAAGTTCCATTAAGGATAAA	AATGAAGATGGAAGATTCACTGTCTTCTTAAACAAAAGTGCCAAGCACCTCTCTCTGCACATTGTGCCCTCCCAGCCTGGAGACTCTGCAGTGTACTTC	GGGACTGGAACAAGACTCACCATCATACCCA
143	2	1.44318e-05	TGTGCAGCAAGCCCGATAGGATGACAACTTCAACAAATTTTACTTT	CAASPIG*_NFNKFYF	TRAV29DV5	TRAJ21	GACCAGCAAGTTAAGCAAAATTCACCATCCCTGAGCGTCCAGGAAGGAAGAATTTCTATTCTGAACTGTGACTATACT	AACAGCATGTTTGATTAT	TTCCTATGGTACAAAAAATACCCTGCTGAAGGTCCTACATTCCTGATATCT	ATAAGTTCCATTAAGGATAAA	AATGAAGATGGAAGATTCACTGTCTTCTTAAACAAAAGTGCCAAGCACCTCTCTCTGCACATTGTGCCCTCCCAGCCTGGAGACTCTGCAGTGTACTTC	GGATCTGGGACCAAACTCAATGTAAAACCAA
144	2	1.44318e-05	TGTGTGGTGAGCGCTCCGGGAGAGAACGACTACAAGCTCAGCTTT	CVVSAPGENDYKLSF	TRAV10	TRAJ20	AAAAACCAAGTGGAGCAGAGTCCTCAGTCCCTGATCATCCTGGAGGGAAAGAACTGCACTCTTCAATGCAATTATACA	GTGAGCCCCTTCAGCAAC	TTAAGGTGGTATAAGCAAGATACTGGGAGAGGTCCTGTTTCCCTGACAATC	ATGACTTTCAGTGAGAACACA	AAGTCGAACGGAAGATATACAGCAACTCTGGATGCAGACACAAAGCAAAGCTCTCTGCACATCACAGCCTCCCAGCTCAGCGATTCAGCCTCCTACATC	GGAGCCGGAACCACAGTAACTGTAAGAGCAA
145	2	1.44318e-05	TGTGCTTATAGGAGCGCGAGGGGAAGCCAAGGAAATCTCATCTTT	CAYRSARGSQGNLIF	TRAV38-2DV8	TRAJ42	GCTCAGACAGTCACTCAGTCTCAACCAGAGATGTCTGTGCAGGAGGCAGAGACCGTGACCCTGAGCTGCACATATGAC	ACCAGTGAGAGTGATTATTAT	TTATTCTGGTACAAGCAGCCTCCCAGCAGGCAGATGATTCTCGTTATTCGC	CAAGAAGCTTATAAGCAACAGAAT	GCAACAGAGAATCGTTTCTCTGTGAACTTCCAGAAAGCAGCCAAATCCTTCAGTCTCAAGATCTCAGACTCACAGCTGGGGGATGCCGCGATGTATTTC	GGAAAAGGCACTAAACTCTCTGTTAAACCAA
146	2	1.44318e-05	TGTGCTGGCCCCGACCCTAATAATGCAGGCAACATGCTCACCTTT	CAGPDPNNAGNMLTF	TRAV35	TRAJ39	GGTCAACAGCTGAATCAGAGTCCTCAATCTATGTTTATCCAGGAAGGAGAAGATGTCTCCATGAACTGCACTTCTTCA	AGCATATTTAACACC	TGGCTATGGTACAAGCAGGAACCTGGGGAAGGTCCTGTCCTCTTGATAGCC	TTATATAAGGCTGGTGAATTG	ACCTCAAATGGAAGACTGACTGCTCAGTTTGGTATAACCAGAAAGGACAGCTTCCTGAATATCTCAGCATCCATACCTAGTGATGTAGGCATCTACTTC	GGAGGGGGAACAAGGTTAATGGTCAAACCCC
147	2	1.44318e-05	TGTGCAGCAATGTACAACCAGGCAGGAACTGCTCTGATCTTT	CAAMYNQAGTALIF	TRAV29DV5	TRAJ15	GACCAGCAAGTTAAGCAAAATTCACCATCCCTGAGCGTCCAGGAAGGAAGAATTTCTATTCTGAACTGTGACTATACT	AACAGCATGTTTGATTAT	TTCCTATGGTACAAAAAATACCCTGCTGAAGGTCCTACATTCCTGATATCT	ATAAGTTCCATTAAGGATAAA	AATGAAGATGGAAGATTCACTGTCTTCTTAAACAAAAGTGCCAAGCACCTCTCTCTGCACATTGTGCCCTCCCAGCCTGGAGACTCTGCAGTGTACTTC	GGGAAGGGAACCCACCTATCAGTGAGTTCCA
148	2	1.44318e-05	TGTGCAGCAAGCATATCTGGAGCCAATAGTAAGCTGACATTT	CAASISGANSKLTF	TRAV23DV6	TRAJ56	CAGCAGCAGGTGAAACAAAGTCCTCAATCTTTGATAGTCCAGAAAGGAGGGATTTCAATTATAAACTGTGCTTATGAG	AACACTGCGTTTGACTAC	TTTCCATGGTACCAACAATTCCCTGGGAAAGGCCCTGCATTATTGATAGCC	ATACGTCCAGATGTGAGTGAA	AAGAAAGAAGGAAGATTCACAATCTCCTTCAATAAAAGTGCCAAGCAGTTCTCATTGCATATCATGGATTCCCAGCCTGGAGACTCAGCCACCTACTTC	GGAAAAGGAATAACTCTGAGTGTTAGACCAG
149	2	1.44318e-05	TGTGCTGGGCAGACGGATAGCAACTATCAGTTAATCTGG	CAGQTDSNYQLIW	TRAV35	TRAJ33	GGTCAACAGCTGAATCAGAGTCCTCAATCTATGTTTATCCAGGAAGGAGAAGATGTCTCCATGAACTGCACTTCTTCA	AGCATATTTAACACC	TGGCTATGGTACAAGCAGGAACCTGGGGAAGGTCCTGTCCTCTTGATAGCC	TTATATAAGGCTGGTGAATTG	ACCTCAAATGGAAGACTGACTGCTCAGTTTGGTATAACCAGAAAGGACAGCTTCCTGAATATCTCAGCATCCATACCTAGTGATGTAGGCATCTACTTC	GGCGCTGGGACCAAGCTAATTATAAAGCCAG
150	2	1.44318e-05	TGTGCTACGGACGGAAACACCGGTAACCAGTTCTATTTT	CATDGNTGNQFYF	TRAV17	TRAJ49	AGTCAACAGGGAGAAGAGGATCCTCAGGCCTTGAGCATCCAGGAGGGTGAAAATGCCACCATGAACTGCAGTTACAAA	ACTAGTATAAACAAT	TTACAGTGGTATAGACAAAATTCAGGTAGAGGCCTTGTCCACCTAATTTTA	ATACGTTCAAATGAAAGAGAG	AAACACAGTGGAAGATTAAGAGTCACGCTTGACACTTCCAAGAAAAGCAGTTCCTTGTTGATCACGGCTTCCCGGGCAGCAGACACTGCTTCTTACTTC	GGGACAGGGACAAGTTTGACGGTCATTCCAA
151	2	1.44318e-05	TGTGCAGCAATCGTTTTTGGAAATGAGAAATTAACCTTT	CAAIVFGNEKLTF	TRAV29DV5	TRAJ48	GACCAGCAAGTTAAGCAAAATTCACCATCCCTGAGCGTCCAGGAAGGAAGAATTTCTATTCTGAACTGTGACTATACT	AACAGCATGTTTGATTAT	TTCCTATGGTACAAAAAATACCCTGCTGAAGGTCCTACATTCCTGATATCT	ATAAGTTCCATTAAGGATAAA	AATGAAGATGGAAGATTCACTGTCTTCTTAAACAAAAGTGCCAAGCACCTCTCTCTGCACATTGTGCCCTCCCAGCCTGGAGACTCTGCAGTGTACTTC	GGGACTGGAACAAGACTCACCATCATACCCA
152	2	1.44318e-05	TGTGCTGGAATTCAGGGAGCCCAGAAGCTGGTATTT	CAGIQGAQKLVF	TRAV8-4	TRAJ54	GCCCAGTCGGTGACCCAGCTTGGCAGCCACGTCTCTGTCTCTGAAGGAGCCCTGGTTCTGCTGAGGTGCAACTACTCA	TCGTCTGTTCCACCATAT	CTCTTCTGGTATGTGCAATACCCCAACCAAGGACTCCAGCTTCTCCTGAAG	TACACATCAGCGGCCACCCTGGTT	AAAGGCATCAACGGTTTTGAGGCTGAATTTAAGAAGAGTGAAACCTCCTTCCACCTGACGAAACCCTCAGCCCATATGAGCGACGCGGCTGAGTACTTC	GGCCAAGGAACCAGGCTGACTATCAACCCAA
153	2	1.44318e-05	TGTGCAGCAACCAACACCGGTAACCAGTTCTATTTT	CAATNTGNQFYF	TRAV29DV5	TRAJ49	GACCAGCAAGTTAAGCAAAATTCACCATCCCTGAGCGTCCAGGAAGGAAGAATTTCTATTCTGAACTGTGACTATACT	AACAGCATGTTTGATTAT	TTCCTATGGTACAAAAAATACCCTGCTGAAGGTCCTACATTCCTGATATCT	ATAAGTTCCATTAAGGATAAA	AATGAAGATGGAAGATTCACTGTCTTCTTAAACAAAAGTGCCAAGCACCTCTCTCTGCACATTGTGCCCTCCCAGCCTGGAGACTCTGCAGTGTACTTC	GGGACAGGGACAAGTTTGACGGTCATTCCAA
154	2	1.44318e-05	TGTGCAGGCTTAAACTATGGTCAGAATTTTGTCTTT	CAGLNYGQNFVF	TRAV27	TRAJ26	ACCCAGCTGCTGGAGCAGAGCCCTCAGTTTCTAAGCATCCAAGAGGGAGAAAATCTCACTGTGTACTGCAACTCCTCA	AGTGTTTTTTCCAGC	TTACAATGGTACAGACAGGAGCCTGGGGAAGGTCCTGTCCTCCTGGTGACA	GTAGTTACGGGTGGAGAAGTG	AAGAAGCTGAAGAGACTAACCTTTCAGTTTGGTGATGCAAGAAAGGACAGTTCTCTCCACATCACTGCGGCCCAGCCTGGTGATACAGGCCTCTACCTC	GGTCCCGGAACCAGATTGTCCGTGCTGCCCT
155	2	1.44318e-05	TGTGGCACAGAGATCACCGGTAACCAGTTCTATTTT	CGTEITGNQFYF	TRAV30	TRAJ49	CAACAACCAGTGCAGAGTCCTCAAGCCGTGATCCTCCGAGAAGGGGAAGATGCTGTCATCAACTGCAGTTCCTCC	AAGGCTTTATATTCT	GTACACTGGTACAGGCAGAAGCATGGTGAAGCACCCGTCTTCCTGATGATA	TTACTGAAGGGTGGAGAACAG	AAGGGTCATGAAAAAATATCTGCTTCATTTAATGAAAAAAAGCAGCAAAGCTCCCTGTACCTTACGGCCTCCCAGCTCAGTTACTCAGGAACCTACTTC	GGGACAGGGACAAGTTTGACGGTCATTCCAA
156	2	1.44318e-05	TGTGCCGTGTATAGGTGCAGGCAAATCAACCTTT	CAVYRC_GKSTF	TRAV12-2	TRAJ27	CAGAAGGAGGTGGAGCAGAATTCTGGACCCCTCAGTGTTCCAGAGGGAGCCATTGCCTCTCTCAACTGCACTTACAGT	GACCGAGGTTCCCAGTCC	TTCTTCTGGTACAGACAATATTCTGGGAAAAGCCCTGAGTTGATAATGTTC	ATATACTCCAATGGTGAC	AAAGAAGATGGAAGGTTTACAGCACAGCTCAATAAAGCCAGCCAGTATGTTTCTCTGCTCATCAGAGACTCCCAGCCCAGTGATTCAGCCACCTACCTC	GGGGATGGGACTACGCTCACTGTGAAGCCAA
157	2	1.44318e-05	TGTGCTTATAAACAGGGCGGATCTGAAAAGCTGGTCTTT	CAYKQGGSEKLVF	TRAV38-2DV8	TRAJ57	GCTCAGACAGTCACTCAGTCTCAACCAGAGATGTCTGTGCAGGAGGCAGAGACCGTGACCCTGAGCTGCACATATGAC	ACCAGTGAGAGTGATTATTAT	TTATTCTGGTACAAGCAGCCTCCCAGCAGGCAGATGATTCTCGTTATTCGC	CAAGAAGCTTATAAGCAACAGAAT	GCAACAGAGAATCGTTTCTCTGTGAACTTCCAGAAAGCAGCCAAATCCTTCAGTCTCAAGATCTCAGACTCACAGCTGGGGGATGCCGCGATGTATTTC	GGAAAGGGAACGAAACTGACAGTAAACCCAT
158	2	1.44318e-05	TGTGCGTCTAACTATGGTCAGAATTTTGTCTTT	CASNYGQNFVF	TRAV13-1	TRAJ26	GGAGAGAATGTGGAGCAGCATCCTTCAACCCTGAGTGTCCAGGAGGGAGACAGCGCTGTTATCAAGTGTACTTATTCA	GACAGTGCCTCAAACTAC	TTCCCTTGGTATAAGCAAGAACTTGGAAAAGGACCTCAGCTTATTATAGAC	ATTCGTTCAAATGTGGGCGAA	AAGAAAGACCAACGAATTGCTGTTACATTGAACAAGACAGCCAAACATTTCTCCCTGCACATCACAGAGACCCAACCTGAAGACTCGGCTGTCTACTTC	GGTCCCGGAACCAGATTGTCCGTGCTGCCCT
159	2	1.44318e-05	TGTGCTTACTATGGAAACAAGCTGGTCTTT	CAYYGNKLVF	TRAV38-2DV8	TRAJ47	GCTCAGACAGTCACTCAGTCTCAACCAGAGATGTCTGTGCAGGAGGCAGAGACCGTGACCCTGAGCTGCACATATGAC	ACCAGTGAGAGTGATTATTAT	TTATTCTGGTACAAGCAGCCTCCCAGCAGGCAGATGATTCTCGTTATTCGC	CAAGAAGCTTATAAGCAACAGAAT	GCAACAGAGAATCGTTTCTCTGTGAACTTCCAGAAAGCAGCCAAATCCTTCAGTCTCAAGATCTCAGACTCACAGCTGGGGGATGCCGCGATGTATTTC	GGCGCAGGAACCATTCTGAGAGTCAAGTCCT
160	2	1.44318e-05	TGTGCTGTTGGAGATGACAAGATCATCTTT	CAVGDDKIIF	TRAV8-4	TRAJ30	GCCCAGTCGGTGACCCAGCTTGGCAGCCACGTCTCTGTCTCTGAAGGAGCCCTGGTTCTGCTGAGGTGCAACTACTCA	TCGTCTGTTCCACCATAT	CTCTTCTGGTATGTGCAATACCCCAACCAAGGACTCCAGCTTCTCCTGAAG	TACACATCAGCGGCCACCCTGGTT	AAAGGCATCAACGGTTTTGAGGCTGAATTTAAGAAGAGTGAAACCTCCTTCCACCTGACGAAACCCTCAGCCCATATGAGCGACGCGGCTGAGTACTTC	GGAAAAGGGACACGACTTCATATTCTCCCCA
161	2	1.44318e-05	TGTGCAGCAAGCGCGGAGTTCTATTTT	CAASAEFYF	TRAV29DV5	TRAJ49	GACCAGCAAGTTAAGCAAAATTCACCATCCCTGAGCGTCCAGGAAGGAAGAATTTCTATTCTGAACTGTGACTATACT	AACAGCATGTTTGATTAT	TTCCTATGGTACAAAAAATACCCTGCTGAAGGTCCTACATTCCTGATATCT	ATAAGTTCCATTAAGGATAAA	AATGAAGATGGAAGATTCACTGTCTTCTTAAACAAAAGTGCCAAGCACCTCTCTCTGCACATTGTGCCCTCCCAGCCTGGAGACTCTGCAGTGTACTTC	GGGACAGGGACAAGTTTGACGGTCATTCCAA
162	2	1.44318e-05	TGTGCCTTCCCGGCAGGAACTGCTCTGATCTTT	CAFPAGTALIF	TRAV24	TRAJ15	ATACTGAACGTGGAACAAAGTCCTCAGTCACTGCATGTTCAGGAGGGAGACAGCACCAATTTCACCTGCAGCTTCCCT	TCCAGCAATTTTTATGCC	TTACACTGGTACAGATGGGAAACTGCAAAAAGCCCCGAGGCCTTGTTTGTA	ATGACTTTAAATGGGGATGAA	AAGAAGAAAGGACGAATAAGTGCCACTCTTAATACCAAGGAGGGTTACAGCTATTTGTACATCAAAGGATCCCAGCCTGAAGACTCAGCCACATACCTC	GGGAAGGGAACCACCTTATCAGTGAGTTCCA
163	1	7.21589e-06	TGCCTCGTGGGTGACTTGATCCTTAATAATGCAGGCAACATGCTCACCTTT	CLVGDLILNNAGNMLTF	TRAV4	TRAJ39	CTTGCTAAGACCACCCAGCCCATCTCCATGGACTCATATGAAGGACAAGAAGTGAACATAACCTGTAGCCACAAC	AACATTGCTACAAATGATTAT	ATCACGTGGTACCAACAGTTTCCCAGCCAAGGACCACGATTTATTATTCAA	GGATACAAGACAAAA	GTTACAAACGAAGTGGCCTCCCTGTTTATCCCTGCCGACAGAAAGTCCAGCACTCTGAGCCTGCCCCGGGTTTCCCTGAGCGACACTGCTGTGTACTAC	GGAGGGGGAACAAGGTTAATGGTCAAACCCC
164	1	7.21589e-06	TGTGCAGGGACTGATATGACAACTGACAGCTGGGGGAAATTGCAGTTT	CAGTDMTTDSWGKLQF	TRAV27	TRAJ24	ACCCAGCTGCTGGAGCAGAGCCCTCAGTTTCTAAGCATCCAAGAGGGAGAAAATCTCACTGTGTACTGCAACTCCTCA	AGTGTTTTTTCCAGC	TTACAATGGTACAGACAGGAGCCTGGGGAAGGTCCTGTCCTCCTGGTGACA	GTAGTTACGGGTGGAGAAGTG	AAGAAGCTGAAGAGACTAACCTTTCAGTTTGGTGATGCAAGAAAGGACAGTTCTCTCCACATCACTGCAGCCCAGCCTGGTGATACAGGCCTCTACCTC	GGAGCAGGGACCCAGGTTGTGGTCACCCCAG
165	1	7.21589e-06	TGTGGCACAGAGGGAACTGGTGGTACTAGCTATGGAAAGCTGACATTT	CGTEGTGGTSYGKLTF	TRAV30	TRAJ52	CAACAACCAGTGCAGAGTCCTCAAGCCGTGATCCTCCGAGAAGGGGAAGATGCTGTCATCAACTGCAGTTCCTCC	AAGGCTTTATATTCT	GTACACTGGTACAGGCAGAAGCATGGTGAAGCACCCGTCTTCCTGATGATA	TTACTGAAGGGTGGAGAACAG	AAGGGTCATGAAAAAATATCTGCTTCATTTAATGAAAAAAAGCAGCAAAGCTCCCTGTACCTTACGGCCTCCCAGCTCAGTTACTCAGGAACCTACTTC	GGACAAGGGACCATCTTGACTGTCCATCCAA
166	1	7.21589e-06	TGTGCTCTGAGTCCTACCGATGGATAGCAGCTATAAATTGATCTTC	CALSPTDG_SSYKLIF	TRAV19	TRAJ12	GCTCAGAAGGTAACTCAAGCGCAGACTGAAATTTCTGTGGTGGAGAAGGAGGATGTGACCTTGGACTGTGTGTATGAA	ACCCGTGATACTACTTATTAC	TTATTCTGGTACAAGCAACCACCAAGTGGAGAATTGGTTTTCCTTATTCGT	CGGAACTCTTTTGATGAGCAAAAT	GAAATAAGTGGTCGGTATTCTTGGAACTTCCAGAAATCCACCAGTTCCTTCAACTTCACCATCACAGCCTCACAAGTCGTGGACTCAGCAGTATACTTC	GGGAGTGGGACCAGACTGCTGGTCAGGCCTG
167	1	7.21589e-06	TGTGCCGTGGATACTCTAAGTGGTGCTACAAACAAGCTCATCTTT	CAVDTLSGATNKLIF	TRAV39	TRAJ32	GAGCTGAAAGTGGAACAAAACCCTCTGTTCCTGAGCATGCAGGAGGGAAAAAACTATACCATCTACTGCAATTATTCA	ACCACTTCAGACAGA	CTGTATTGGTACAGGCAGGATCCTGGGAAAAGTCTGGAATCTCTGTTTGTG	TTGCTATCAAATGGAGCAGTG	AAGCAGGAGGGACGATTAATGGCCTCACTTGATACCAAAGCCCGTCTCAGCACCCTCCACATCACAGCTGCCGTGCATGACCTCTCTGCCACCTACTTC	GGAACTGGCACTCTGCTTGCTGTCCAGCCAA
168	1	7.21589e-06	TGTGCTCTTGGGGAAACTCAGGGCGGATCTGAAAAGCTGGTCTTT	CALGETQGGSEKLVF	TRDV1	TRAJ57	GCCCAGAAGGTTACTCAAGCCCAGTCATCAGTATCCATGCCAGTGAGGAAAGCAGTCACCCTGAACTGCCTGTATGAA	ACAAGTTGGTGGTCATATTAT	ATTTTTTGGTACAAGCAACTTCCCAGCAAAGAGATGATTTTCCTTATTCGC	CAGGGTTCT	GATGAACAGAATGCAAAAAGTGGTCGCTATTCTGTCAACTTCAAGAAAGCAGCGAAATCCGTCGCCTTAACCATTTCAGCCTTACAGCTAGAAGATTCAGCAAAGTACTTT	GGAAAGGGAACGAAACTGACAGTAAACCCAT
169	1	7.21589e-06	TGTGCAGCAAGCGCAGGAGGGGATAACACCGACAAGCTCATCTTT	CAASAGGDNTDKLIF	TRAV29DV5	TRAJ34	GACCAGCAAGTTAAGCAAAATTCACCATCCCTGAGCGTCCAGGAAGGAAGAATTTCTATTCTGAACTGTGACTATACT	AACAGCATGTTTGATTAT	TTCCTATGGTACAAAAAATACCCTGCTGAAGGTCCTACATTCCTGATATCT	ATAAGTTCCATTAAGGATAAA	AATGAAGATGGAAGATTCACTGTCTTCTTAAACAAAAGTGCCAAGCACCTCTCTCTGCACATTGTGCCCTCCCAGCCTGGAGACTCTGCAGTGTACTTC	GGGACTGGGACCAGATTACAAGTCTTTCCAA
170	1	7.21589e-06	TGTGCAGCAAGCGGGGGGCGTGGTGCTACAAACAAGCTCATCTTT	CAASGGRGATNKLIF	TRAV29DV5	TRAJ32	GACCAGCAAGTTAAGCAAAATTCACCATCCCTGAGCGTCCAGGAAGGAAGAATTTCTATTCTGAACTGTGACTATACT	AACAGCATGTTTGATTAT	TTCCTATGGTACAAAAAATACCCTGCTGAAGGTCCTACATTCCTGATATCT	ATAAGTTCCATTAAGGATAAA	AATGAAGATGGAAGATTCACTGTCTTCTTAAACAAAAGTGCCAAGCACCTCTCTCTGCACATTGTGCCCTCCCAGCCTGGAGACTCTGCAGTGTACTTC	GGAACTGGCACTCTGCTTGCTGTCCAGCCAA
171	1	7.21589e-06	TGTGCAGGCCCCCTACGGATGGATAGCAGCTATAAATTGATCTTC	CAGPLRMDSSYKLIF	TRAV25	TRAJ12	GGACAACAGGTAATGCAAATTCCTCAGTACCAGCATGTACAAGAAGGAGAGGACTTCACCACGTACTGCAATTCCTCA	ACTACTTTAAGCAAT	ATACAGTGGTATAAGCAAAGGCCTGGTGGACATCCCGTTTTTTTGATACAG	TTAGTGAAGAGTGGAGAAGTG	AAGAAGCAGAAAAGACTGACATTTCAGTTTGGAGAAGCAAAAAAGAACAGCTCCCTGCACATCACAGCCACCCAGACTACAGATGTAGGAACCTACTTC	GGGAGTGGGACCAGACTGCTGGTCAGGCCTG
172	1	7.21589e-06	TGTGCCCCTCGAGGAGTAGGGGTGCTACAAACAAGCTCATCTTT	CAPRGVG_ATNKLIF	TRAV8-1	TRAJ32	GCCCAGTCTGTGAGCCAGCATAACCACCACGTAATTCTCTCTGAAGCAGCCTCACTGGAGTTGGGATGCAACTATTCC	TATGGTGGAACTGTTAAT	CTCTTCTGGTATGTCCAGTACCCTGGTCAACACCTTCAGCTTCTCCTCAAG	TACTTTTCAGGGGATCCACTGGTT	AAAGGCATCAAGGGCTTTGAGGCTGAATTTATAAAGAGTAAATTCTCCTTTAATCTGAGGAAACCCTCTGTGCAGTGGAGTGACACAGCTGAGTACTTC	GGAACTGGCACTCTGCTTGCTGTCCAGCCAA
173	1	7.21589e-06	TGTGTGGTGAACCTACCTACTGGAGGCTTCAAAACTATCTTT	CVVNLPTGGFKTIF	TRAV12-1	TRAJ9	CGGAAGGAGGTGGAGCAGGATCCTGGACCCTTCAATGTTCCAGAGGGAGCCACTGTCGCTTTCAACTGTACTTACAGC	AACAGTGCTTCTCAGTCT	TTCTTCTGGTACAGACAGGATTGCAGGAAAGAACCTAAGTTGCTGATGTCC	GTATACTCCAGTGGT	AATGAAGATGGAAGGTTTACAGCACAGCTCAATAGAGCCAGCCAGTATATTTCCCTGCTCATCAGAGACTCCAAGCTCAGTGATTCAGCCACCTACCTC	GGAGCAGGAACAAGACTATTTGTTAAAGCAA
174	1	7.21589e-06	TGTGCTGTCGACTCAGGAGGAGGTGCTGACGGACTCACCTTT	CAVDSGGGADGLTF	TRAV21	TRAJ45	AAACAGGAGGTGACGCAGATTCCTGCAGCTCTGAGTGTCCCAGAAGGAGAAAACTTGGTTCTCAACTGCAGTTTCACT	GATAGCGCTATTTACAAC	CTCCAGTGGTTTAGGCAGGACCCTGGGAAAGGTCTCACATCTCTGTTGCTT	ATTCAGTCAAGTCAGAGAGAG	CAAACAAGTGGAAGACTTAATGCCTCGCTGGATAAATCATCAGGACGTAGTACTTTATACATTGCAGCTTCTCAGCCTGGTGACTCAGCCACCTACCTC	GGCAAAGGGACTCATCTAATCATCCAGCCCT
175	1	7.21589e-06	TGTGCCGTGCACTCTGGGGCTGGGAGTTACCAACTCACTTTC	CAVHSGAGSYQLTF	TRAV12-2	TRAJ28	CAGAAGGAGGTGGAGCAGAATTCTGGACCCCTCAGTGTTCCAGAGGGAGCCATTGCCTCTCTCAACTGCACTTACAGT	GACCGAGGTTCCCAGTCC	TTCTTCTGGTACAGACAATATTCTGGGAAAAGCCCTGAGTTGATAATGTTC	ATATACTCCAATGGTGAC	AAAGAAGATGGAAGGTTTACAGCACAGCTCAATAAAGCCAGCCAGTATGTTTCTCTGCTCATCAGAGACTCCCAGCCCAGTGATTCAGCCACCTACCTC	GGGAAGGGGACCAAACTCTCGGTCATACCAA
176	1	7.21589e-06	TGTGCAGCATTCAGCTATGGAGGAAGCCAAGGAAATCTCATCTTT	CAAFSYGGSQGNLIF	TRAV29DV5	TRAJ42	GACCAGCAAGTTAAGCAAAATTCACCATCCCTGAGCGTCCAGGAAGGAAGAATTTCTATTCTGAACTGTGACTATACT	AACAGCATGTTTGATTAT	TTCCTATGGTACAAAAAATACCCTGCTGAAGGTCCTACATTCCTGATATCT	ATAAGTTCCATTAAGGATAAA	AATGAAGATGGAAGATTCACTGTCTTCTTAAACAAAAGTGCCAAGCACCTCTCTCTGCACATTGTGCCCTCCCAGCCTGGAGACTCTGCAGTGTACTTC	GGAAAAGGCACTAAACTCTCTGTTAAACCAA
177	1	7.21589e-06	TGTGCAGCAATTCATAATAATGCAGGCAACATGCTCACCTTT	CAAIHNNAGNMLTF	TRAV13-1	TRAJ39	GGAGAGAATGTGGAGCAGCATCCTTCAACCCTGAGTGTCCAGGAGGGAGACAGCGCTGTTATCAAGTGTACTTATTCA	GACAGTGCCTCAAACTAC	TTCCCTTGGTATAAGCAAGAACTTGGAAAAGGACCTCAGCTTATTATAGAC	ATTCGTTCAAATGTGGGCGAA	AAGAAAGACCAACGAATTGCTGTTACATTGAACAAGACAGCCAAACATTTCTCCCTGCACATCACAGAGACCCAACCTGAAGACTCGGCTGTCTACTTC	GGAGGGGGAACAAGGTTAATGGTCAAACCCC
178	1	7.21589e-06	TGTGCAGCAAGTTCTACCTCAGGAACCTACAAATACATCTTT	CAASSTSGTYKYIF	TRAV29DV5	TRAJ40	GACCAGCAAGTTAAGCAAAATTCACCATCCCTGAGCGTCCAGGAAGGAAGAATTTCTATTCTGAACTGTGACTATACT	AACAGCATGTTTGATTAT	TTCCTATGGTACAAAAAATACCCTGCTGAAGGTCCTACATTCCTGATATCT	ATAAGTTCCATTAAGGATAAA	AATGAAGATGGAAGATTCACTGTCTTCTTAAACAAAAGTGCCAAGCACCTCTCTCTGCACATTGTGCCCTCCCAGCCTGGAGACTCTGCAGTGTACTTC	GGAACAGGCACCAGGCTGAAGGTTTTAGCAA
179	1	7.21589e-06	TGTGCAGCAAGTATGGACTTTGGAAATGAGAAATTAACCTTT	CAASMDFGNEKLTF	TRAV13-1	TRAJ48	GGAGAGAATGTGGAGCAGCATCCTTCAACCCTGAGTGTCCAGGAGGGAGACAGCGCTGTTATCAAGTGTACTTATTCA	GACAGTGCCTCAAACTAC	TTCCCTTGGTATAAGCAAGAACTTGGAAAAGGACCTCAGCTTATTATAGAC	ATTCGTTCAAATGTGGGCGAA	AAGAAAGACCAACGAATTGCTGTTACATTGAACAAGACAGCCAAACATTTCTCCCTGCACATCACAGAGACCCAACCTGAAGACTCGGCTGTCTACTTC	GGGACTGGAACAAGACTCACCATCATACCCA
180	1	7.21589e-06	TGTGCAGGAGCGCAGGAGGAGGTGCTGACGGACTCACCTTT	CAGAQEE_ADGLTF	TRAV27	TRAJ45	ACCCAGCTGCTGGAGCAGAGCCCTCAGTTTCTAAGCATCCAAGAGGGAGAAAATCTCACTGTGTACTGCAACTCCTCA	AGTGTTTTTTCCAGC	TTACAATGGTACAGACAGGAGCCTGGGGAAGGTCCTGTCCTCCTGGTGACA	GTAGTTACGGGTGGAGAAGTG	AAGAAGCTGAAGAGACTAACCTTTCAGTTTGGTGATGCAAGAAAGGACAGTTCTCTCCACATCACTGCAGCCCAGCCTGGTGATACAGGCCTCTACCTC	GGCAAAGGGACTCATCTAATCATCCAGCCCT
181	1	7.21589e-06	TGTGCTGTCAGGCACTTTGGAAATGAGAAATTAACCTTT	CAVRHFGNEKLTF	TRAV41	TRAJ48	AAAAATGAAGTGGAGCAGAGTCCTCAGAACCTGACTGCCCAGGAAGGAGAATTTATCACAATCAACTGCAGTTACTCG	GTAGGAATAAGTGCC	TTACACTGGCTGCAACAGCATCCAGGAGGAGGCATTGTTTCCTTGTTTATG	CTGAGCTCAGGGAAG	AAGAAGCATGGAAGATTAATTGCCACAATAAACATACAGGAAAAGCACAGCTCCCTGCACATCACAGCCTCCCATCCCAGAGACTCTGCCGTCTACATC	GGGACTGGAACAAGACTCACCATCATACCCA
182	1	7.21589e-06	TGTGCTGTGGCCATGGATAGCAACTATCAGTTAATCTGG	CAVAMDSNYQLIW	TRAV3	TRAJ33	GCTCAGTCAGTGGCTCAGCCGGAAGATCAGGTCAACGTTGCTGAAGGGAATCCTCTGACTGTGAAATGCACCTATTCA	GTCTCTGGAAACCCTTAT	CTTTTTTGGTATGTTCAATACCCCAACCGAGGCCTCCAGTTCCTTCTGAAA	TACATCACAGGGGATAACCTGGTT	AAAGGCAGCTATGGCTTTGAAGCTGAATTTAACAAGAGCCAAACCTCCTTCCACCTGAAGAAACCATCTGCCCTTGTGAGCGACTCCGCTTTGTACTTC	GGCGCTGGGACCAAGCTAATTATAAAGCCAG
183	1	7.21589e-06	TGTGCTGTGGAAGGGGGTGCTACAAACAAGCTCATCTTT	CAVEGGATNKLIF	TRAV2	TRAJ32	AAGGACCAAGTGTTTCAGCCTTCCACAGTGGCATCTTCAGAGGGAGCTGTGGTGGAAATCTTCTGTAATCACTCT	GTGTCCAATGCTTACAAC	TTCTTCTGGTACCTTCACTTCCCGGGATGTGCACCAAGACTCCTTGTTAAA	GGCTCAAAGCCT	TCTCAGCAGGGACGATACAACATGACCTATGAACGGTTCTCTTCATCGCTGCTCATCCTCCAGGTGCGGGAGGCAGATGCTGCTGTTTACTAC	GGAACTGGCACTCTGCTTGCTGTCCAGCCAA
184	1	7.21589e-06	TGTGCTGTGACCTGGGGAGGAGGAAACAAACTCACCTTT	CAVTWGGGNKLTF	TRAV8-4	TRAJ10	GCCCAGTCGGTGACCCAGCTTGGCAGCCACGTCTCTGTCTCTGAAGGAGCCCTGGTTCTGCTGAGGTGCAACTACTCA	TCGTCTGTTCCACCATAT	CTCTTCTGGTATGTGCAATACCCCAACCAAGGACTCCAGCTTCTCCTGAAG	TACACATCAGCGGCCACCCTGGTT	AAAGGCATCAACGGTTTTGAGGCTGAATTTAAGAAGAGTGAAACCTCCTTCCACCTGACGAAACCCTCAGCCCATATGAGCGACGCGGCTGAGTACTTC	GGGACAGGCACTCAGCTAAAAGTGGAACTCA
185	1	7.21589e-06	TGTGCTGTGAGTTCTGGGGGTTACCAGAAAGTTACCTTT	CAVSSGGYQKVTF	TRAV8-6	TRAJ13	GCCCAGTCTGTGACCCAGCTTGACAGCCAAGTCCCTGTCTTTGAAGAAGCCCCTGTGGAGCTGAGGTGCAACTACTCA	TCGTCTGTTTCAGTGTAT	CTCTTCTGGTATGTGCAATACCCCAACCAAGGACTCCAGCTTCTCCTGAAG	TATTTATCAGGATCCACCCTGGTT	AAAGGCATCAACGGTTTTGAGGCTGAATTTAACAAGAGTCAAACTTCCTTCCACTTGAGGAAACCCTCAGTCCATATAAGCGACACGGCTGAGTACTTC	GGAATTGGAACAAAGCTCCAAGTCATCCCAA
186	1	7.21589e-06	TGTGCTGGGCAGCTTCCGGACGACTACAAGCTCAGCTTT	CAGQLPDDYKLSF	TRAV35	TRAJ20	GGTCAACAGCTGAATCAGAGTCCTCAATCTATGTTTATCCAGGAAGGAGAAGATGTCTCCATGAACTGCACTTCTTCA	AGCATATTTAACACC	TGGCTATGGTACAAGCAGGAACCTGGGGAAGGTCCTGTCCTCTTGATAGCC	TTATATAAGGCTGGTGAATTG	ACCTCAAATGGAAGACTGACTGCTCAGTTTGGTATAACCAGAAAGGACAGCTTCCTGAATATCTCAGCATCCATACCTAGTGATGTAGGCATCTACTTC	GGAGCCGGAACCACAGTAACTGTAAGAGCAA
187	1	7.21589e-06	TGTGCCGTGAATACCGCTGCAGGCAACAAGCTAACTTTT	CAVNTAAGNKLTF	TRAV8-1	TRAJ17	GCCCAGTCTGTGAGCCAGCATAACCACCACGTAATTCTCTCTGAAGCAGCCTCACTGGAGTTGGGATGCAACTATTCC	TATGGTGGAACTGTTAAT	CTCTTCTGGTATGTCCAGTACCCTGGTCAACACCTTCAGCTTCTCCTCAAG	TACTTTTCAGGGGATCCACTGGTT	AAAGGCATCAAGGGCTTTGAGGCTGAATTTATAAAGAGTAAATTCTCCTTTAATCTGAGGAAACCCTCTGTGCAGTGGAGTGACACAGCTGAGTACTTC	GGAGGAGGAACCAGGGTGCTAGTTAAACCAA
188	1	7.21589e-06	TGTGCAGAGAATCGGGACACCGGTAACCAGTTCTATTTT	CAENRDTGNQFYF	TRAV13-2	TRAJ49	GGAGAGAGTGTGGGGCTGCATCTTCCTACCCTGAGTGTCCAGGAGGGTGACAACTCTATTATCAACTGTGCTTATTCA	AACAGCGCCTCAGACTAC	TTCATTTGGTACAAGCAAGAATCTGGAAAAGGTCCTCAATTCATTATAGAC	ATTCGTTCAAATATGGACAAA	AGGCAAGGCCAAAGAGTCACCGTTTTATTGAATAAGACAGTGAAACATCTCTCTCTGCAAATTGCAGCTACTCAACCTGGAGACTCAGCTGTCTACTTT	GGGACAGGGACAAGTTTGACGGTCATTCCAA
189	1	7.21589e-06	TGTGCAACCGACTCTGGCAACACAGGCAAACTAATCTTT	CATDSGNTGKLIF	TRAV5	TRAJ37	GGAGAGGATGTGGAGCAGAGTCTTTTCCTGAGTGTCCGAGAGGGAGACAGCTCCGTTATAAACTGCACTTACACA	GACAGCTCCTCCACCTAC	TTATACTGGTATAAGCAAGAACCTGGAGCAGGTCTCCAGTTGCTGACGTAT	ATTTTTTCAAATATGGACATG	AAACAAGACCAAAGACTCACTGTTCTATTGAATAAAAAGGATAAACATCTGTCTCTGCGCATTGCAGACACCCAGACTGGGGACTCAGCTATCTACTTC	GGGCAAGGGACAACTTTACAAGTAAAACCAG
190	1	7.21589e-06	TGTGCTACGGATCGCACCGGTAACCAGTTCTATTTT	CATDRTGNQFYF	TRAV17	TRAJ49	AGTCAACAGGGAGAAGAGGATCCTCAGGCCTTGAGCATCCAGGAGGGTGAAAATGCCACCATGAACTGCAGTTACAAA	ACTAGTATAAACAAT	TTACAGTGGTATAGACAAAATTCAGGTAGAGGCCTTGTCCACCTAATTTTA	ATACGTTCAAATGAAAGAGAG	AAACACAGTGGAAGATTAAGAGTCACGCTTGACACTTCCAAGAAAAGCAGTTCCTTGTTGATCACGGCTTCCCGGGCAGCAGACACTGCTTCTTACTTC	GGGACAGGGACAAGTTTGACGGTCATTCCAA
191	1	7.21589e-06	TGTGCCGTGAGTACTGGAGACTTCAAAACTATCTTT	CAVSTGDFKTIF	TRAV8-1	TRAJ9	GCCCAGTCTGTGAGCCAGCATAACCACCACGTAATTCTCTCTGAAGCAGCCTCACTGGAGTTGGGATGCAACTATTCC	TATGGTGGAACTGTTAAT	CTCTTCTGGTATGTCCAGTACCCTGGTCAACACCTTCAGCTTCTCCTCAAG	TACTTTTCAGGGGATCCACTGGTT	AAAGGCATCAAGGGCTTTGAGGCTGAATTTATAAAGAGTAAATTCTCCTTTAATCTGAGGAAACCCTCTGTGCAGTGGAGTGACACAGCTGAGTACTTC	GGAGCAGGAACAAGACTATTTGTTAAAGCAA
192	1	7.21589e-06	TGCGCTGTGAGAGGCTATGGTCAGAATTTTGTCTTT	CAVRGYGQNFVF	TRAV1-1	TRAJ26	GGACAAAGCCTTGAGCAGCCCTCTGAAGTGACAGCTGTGGAAGGAGCCATTGTCCAGATAAACTGCACGTACCAG	ACATCTGGGTTTTATGGG	CTGTCCTGGTACCAGCAACATGATGGCGGAGCACCCACATTTCTTTCTTAC	AATGCTCTGGATGGTTTG	GAGGAGACAGGTCGTTTTTCTTCATTCCTTAGTCGCTCTGATAGTTATGGTTACCTCCTTCTACAGGAGCTCCAGATGAAAGACTCTGCCTCTTACTTC	GGTCCCGGAACCAGATTGTCCGTGCTGCCCT
193	1	7.21589e-06	TGTGCTGGAGAGGGAGCCCAGAAGCTGGTATTT	CAGEGAQKLVF	TRAV35	TRAJ54	GGTCAACAGCTGAATCAGAGTCCTCAATCTATGTTTATCCAGGAAGGAGAAGATGTCTCCATGAACTGCACTTCTTCA	AGCATATTTAACACC	TGGCTATGGTACAAGCAGGAACCTGGGGAAGGTCCTGTCCTCTTGATAGCC	TTATATAAGGCTGGTGAATTG	ACCTCAAATGGAAGACTGACTGCTCAGTTTGGTATAACCAGAAAGGACAGCTTCCTGAATATCTCAGCATCCATACCTAGTGATGTAGGCATCTACTTC	GGCCAAGGAACCAGGCTGACTATCAACCCAA
194	1	7.21589e-06	TGTGCTGTGCGGAATAACAATGCCAGACTCATGTTT	CAVRNNNARLMF	TRAV20	TRAJ31	GAAGACCAGGTGACGCAGAGTCCCGAGGCCCTGAGACTCCAGGAGGGAGAGAGTAGCAGTCTTAACTGCAGTTACACA	GTCAGCGGTTTAAGAGGG	CTGTTCTGGTATAGGCAAGATCCTGGGAAAGGCCCTGAATTCCTCTTCACC	CTGTATTCAGCTGGGGAAGAA	AAGGAGAAAGAAAGGCTAAAAGCCACATTAACAAAGAAGGAAAGCTTTCTGCACATCACAGCCCCTAAACCTGAAGACTCAGCCACTTATCTC	GGAGATGGAACTCAGCTGGTGGTGAAGCCCA
195	1	7.21589e-06	TGTGCCGTGGAAACCGGTAACCAGTTCTATTTT	CAVETGNQFYF	TRAV39	TRAJ49	GAGCTGAAAGTGGAACAAAACCCTCTGTTCCTGAGCATGCAGGAGGGAAAAAACTATACCATCTACTGCAATTATTCA	ACCACTTCAGACAGA	CTGTATTGGTACAGGCAGGATCCTGGGAAAAGTCTGGAATCTCTGTTTGTG	TTGCTATCAAATGGAGCAGTG	AAGCAGGAGGGACGATTAATGGCCTCACTTGATACCAAAGCCCGTCTCAGCACCCTCCACATCACAGCTGCCGTGCATGACCTCTCTGCCACCTACTTC	GGGACAGGGACAAGTTTGACGGTCATTCCAA
196	1	7.21589e-06	TGTGCTGAAGCTGCAGGCAACAAGCTAACTTTT	CAEAAGNKLTF	TRAV3	TRAJ17	GCTCAGTCAGTGGCTCAGCCGGAAGATCAGGTCAACGTTGCTGAAGGGAATCCTCTGACTGTGAAATGCACCTATTCA	GTCTCTGGAAACCCTTAT	CTTTTTTGGTATGTTCAATACCCCAACCGAGGCCTCCAGTTCCTTCTGAAA	TACATCACAGGGGATAACCTGGTT	AAAGGCAGCTATGGCTTTGAAGCTGAATTTAACAAGAGCCAAACCTCCTTCCACCTGAAGAAACCATCTGCCCTTGTGAGCGACTCCGCTTTGTACTTC	GGAGGAGGAACCAGGGTGCTAGTTAAACCAA
197	1	7.21589e-06	TGTGCAGCAAGCCCCGGTAACCAGTTCTATTTT	CAASPGNQFYF	TRAV29DV5	TRAJ49	GACCAGCAAGTTAAGCAAAATTCACCATCCCTGAGCGTCCAGGAAGGAAGAATTTCTATTCTGAACTGTGACTATACT	AACAGCATGTTTGATTAT	TTCCTATGGTACAAAAAATACCCTGCTGAAGGTCCTACATTCCTGATATCT	ATAAGTTCCATTAAGGATAAA	AATGAAGATGGAAGATTCACTGTCTTCTTAAACAAAAGTGCCAAGCACCTCTCTCTGCACATTGTGCCCTCCCAGCCTGGAGACTCTGCAGTGTACTTC	GGGACAGGGACAAGTTTGACGGTCATTCCAA
198	1	7.21589e-06	TGCGCTGTGAGGGACAATGCCAGACTCATGTTT	CAVRDNARLMF	TRAV1-1	TRAJ31	GGACAAAGCCTTGAGCAGCCCTCTGAAGTGACAGCTGTGGAAGGAGCCATTGTCCAGATAAACTGCACGTACCAG	ACATCTGGGTTTTATGGG	CTGTCCTGGTACCAGCAACATGATGGCGGAGCACCCACATTTCTTTCTTAC	AATGCTCTGGATGGTTTG	GAGGAGACAGGTCGTTTTTCTTCATTCCTTAGTCGCTCTGATAGTTATGGTTACCTCCTTCTACAGGAGCTCCAGATGAAAGACTCTGCCTCTTACTTC	GGAGATGGAACTCAGCTGGTGGTGAAGCCCA
199	1	7.21589e-06	TGCGCTGTTTTAATAATGCCAGACTCATGTTT	CAVLI_ARLMF	TRAV1-1	TRAJ31	GGACAAAGCCTTGAGCAGCCCTCTGAAGTGACAGCTGTGGAAGGAGCCATTGTCCAGATAAACTGCACGTACCAG	ACATCTGGGTTTTATGGG	CTGTCCTGGTACCAGCAACATGATGGCGGAGCACCCACATTTCTTTCTTAC	AATGCTCTGGATGGTTTG	GAGGAGACAGGTCGTTTTTCTTCATTCCTTAGTCGCTCTGATAGTTATGGTTACCTCCTTCTACAGGAGCTCCAGATGAAAGACTCTGCCTCTTACTTC	GGAGATGGAACTCAGCTGGTGGTGAAGCCCA
200	1	7.21589e-06	TGTGTGGTGAACGGTAACCAGTTCTATTTT	CVVNGNQFYF	TRAV12-1	TRAJ49	CGGAAGGAGGTGGAGCAGGATCCTGGACCCTTCAATGTTCCAGAGGGAGCCACTGTCGCTTTCAACTGTACTTACAGC	AACAGTGCTTCTCAGTCT	TTCTTCTGGTACAGACAGGATTGCAGGAAAGAACCTAAGTTGCTGATGTCC	GTATACTCCAGTGGT	AATGAAGATGGAAGGTTTACAGCACAGCTCAATAGAGCCAGCCAGTATATTTCCCTGCTCATCAGAGACTCCAAGCTCAGTGATTCAGCCACCTACCTC	GGGACAGGGACAAGTTTGACGGTCATTCCAA
201	1	7.21589e-06	TGTGCAGCAGGAACCGACAAGCTCATCTTT	CAAGTDKLIF	TRAV29DV5	TRAJ34	GACCAGCAAGTTAAGCAAAATTCACCATCCCTGAGCGTCCAGGAAGGAAGAATTTCTATTCTGAACTGTGACTATACT	AACAGCATGTTTGATTAT	TTCCTATGGTACAAAAAATACCCTGCTGAAGGTCCTACATTCCTGATATCT	ATAAGTTCCATTAAGGATAAA	AATGAAGATGGAAGATTCACTGTCTTCTTAAACAAAAGTGCCAAGCACCTCTCTCTGCACATTGTGCCCTCCCAGCCTGGAGACTCTGCAGTGTACTTC	GGGACTGGGACCAGATTACAAGTCTTTCCAA
202	1	7.21589e-06	TGTGCAGCAGGAACCGACAAGCTCATCTT	CAAGT_QAHL	TRAV29DV5	TRAJ34	GACCAGCAAGTTAAGCAAAATTCACCATCCCTGAGCGTCCAGGAAGGAAGAATTTCTATTCTGAACTGTGACTATACT	AACAGCATGTTTGATTAT	TTCCTATGGTACAAAAAATACCCTGCTGAAGGTCCTACATTCCTGATATCT	ATAAGTTCCATTAAGGATAAA	AATGAAGATGGAAGATTCACTGTCTTCTTAAACAAAAGTGCCAAGCACCTCTCTCTGCACATTGTGCCCTCCCAGCCTGGAGACTCTGCAGTGTACTTC	GGGACTGGGACCAGATTACAAGTCTTTCCAA
